# Supplementary material for: Long-term survival after stroke in Lithuania: Data from Kaunas population-based stroke registry
Source: PLoS One. 2019 Jul 10;14(7):e0219392. doi: 10.1371/journal.pone.0219392 (PMC6619798; doi:10.1371/journal.pone.0219392)
Supplement: S1 Data — (XLS) [file pone.0219392.s007.xls]

## Sheet: age_gr
Kaplan-Meier
Case Processing Summary
AMZGR2	Total N	N of Events	Censored
			N	Percent
1,00 25-54	1777	328	1449	0.815419
2,00 55-64	2352	529	1823	0.775085
Overall	4129	857	3272	0.792444
Means and Medians for Survival Time
AMZGR2	Meana				Median
	Estimate	Std. Error	95% Confidence Interval		Estimate	Std. Error	95% Confidence Interval
			Lower Bound	Upper Bound			Lower Bound	Upper Bound
1,00 25-54	9.92672	0.105483	9.71997	10.1335
2,00 55-64	9.62738	0.0947323	9.44171	9.81306
Overall	9.75621	0.0705557	9.61792	9.8945
a. Estimation is limited to the largest survival time if it is censored.
Pairwise Comparisons
AMZGR2		1,00 25-54		2,00 55-64
		Chi-Square	Sig.	Chi-Square	Sig.
Log Rank (Mantel-Cox)	1,00 25-54			8.24296	0.00409105
	2,00 55-64	8.24296	0.00409105
Kaplan-Meier
Case Processing Summary
AMZGR2	Total N	N of Events	Censored
			N	Percent
1,00 25-54	1777	439	1338	0.752954
2,00 55-64	2352	785	1567	0.666241
Overall	4129	1224	2905	0.70356
Means and Medians for Survival Time
AMZGR2	Meana				Median
	Estimate	Std. Error	95% Confidence Interval		Estimate	Std. Error	95% Confidence Interval
			Lower Bound	Upper Bound			Lower Bound	Upper Bound
1,00 25-54	3.96784	0.0460736	3.87753	4.05814
2,00 55-64	3.68065	0.0424523	3.59744	3.76386
Overall	3.80425	0.0313504	3.74281	3.8657
a. Estimation is limited to the largest survival time if it is censored.
Pairwise Comparisons
AMZGR2		1,00 25-54		2,00 55-64
		Chi-Square	Sig.	Chi-Square	Sig.
Log Rank (Mantel-Cox)	1,00 25-54			31.0603	2.50132e-08
	2,00 55-64	31.0603	2.50132e-08

## Sheet: periods
Kaplan-Meier
Case Processing Summary
PERIODAI	Total N	N of Events	Censored
			N	Percent
1,00 1986-1990	1298	361	937	0.72188
2,00 1997-2001	1465	282	1183	0.807509
3,00 2007-2011	1366	214	1152	0.843338
Overall	4129	857	3272	0.792444
Means and Medians for Survival Time
PERIODAI	Meana				Median
	Estimate	Std. Error	95% Confidence Interval		Estimate	Std. Error	95% Confidence Interval
			Lower Bound	Upper Bound			Lower Bound	Upper Bound
1,00 1986-1990	8.97786	0.140046	8.70337	9.25235
2,00 1997-2001	9.95596	0.113811	9.7329	10.179
3,00 2007-2011	10.2816	0.11055	10.0649	10.4983
Overall	9.75621	0.0705557	9.61792	9.8945
a. Estimation is limited to the largest survival time if it is censored.
Pairwise Comparisons
PERIODAI		1,00 1986-1990		2,00 1997-2001		3,00 2007-2011
		Chi-Square	Sig.	Chi-Square	Sig.	Chi-Square	Sig.
Log Rank (Mantel-Cox)	1,00 1986-1990			28.8362	7.87663e-08	57.466	3.4388e-14
	2,00 1997-2001	28.8362	7.87663e-08			5.96859	0.0145629
	3,00 2007-2011	57.466	3.4388e-14	5.96859	0.0145629
Kaplan-Meier
Case Processing Summary
PERIODAI	Total N	N of Events	Censored
			N	Percent
1,00 1986-1990	1298	547	751	0.578582
2,00 1997-2001	1465	407	1058	0.722184
3,00 2007-2011	1366	270	1096	0.802343
Overall	4129	1224	2905	0.70356
Means and Medians for Survival Time
PERIODAI	Meana				Median
	Estimate	Std. Error	95% Confidence Interval		Estimate	Std. Error	95% Confidence Interval
			Lower Bound	Upper Bound			Lower Bound	Upper Bound
1,00 1986-1990	3.34882	0.0606654	3.22992	3.46773
2,00 1997-2001	3.87772	0.0512645	3.77724	3.9782
3,00 2007-2011	4.15822	0.0489277	4.06233	4.25412
Overall	3.80425	0.0313504	3.74281	3.8657
a. Estimation is limited to the largest survival time if it is censored.
Pairwise Comparisons
PERIODAI		1,00 1986-1990		2,00 1997-2001		3,00 2007-2011
		Chi-Square	Sig.	Chi-Square	Sig.	Chi-Square	Sig.
Log Rank (Mantel-Cox)	1,00 1986-1990			61.0818	5.47512e-15	148.873	3.05774e-34
	2,00 1997-2001	61.0818	5.47512e-15			22.935	1.67576e-06
	3,00 2007-2011	148.873	3.05774e-34	22.935	1.67576e-06

## Sheet: sex
Kaplan-Meier
Case Processing Summary
LYTIS	Total N	N of Events	Censored
			N	Percent
1,00 vyrai	2215	511	1704	0.7693
2,00 moterys	1914	346	1568	0.819227
Overall	4129	857	3272	0.792444
Means and Medians for Survival Time
LYTIS	Meana				Median
	Estimate	Std. Error	95% Confidence Interval		Estimate	Std. Error	95% Confidence Interval
			Lower Bound	Upper Bound			Lower Bound	Upper Bound
1,00 vyrai	9.5379	0.0995371	9.34281	9.73299
2,00 moterys	10.0088	0.0991765	9.81446	10.2032
Overall	9.75621	0.0705557	9.61792	9.8945
a. Estimation is limited to the largest survival time if it is censored.
Pairwise Comparisons
LYTIS		1,00 vyrai		2,00 moterys
		Chi-Square	Sig.	Chi-Square	Sig.
Log Rank (Mantel-Cox)	1,00 vyrai			14.9218	0.000112059
	2,00 moterys	14.9218	0.000112059
Kaplan-Meier
Case Processing Summary
LYTIS	Total N	N of Events	Censored
			N	Percent
1,00 vyrai	2215	763	1452	0.65553
2,00 moterys	1914	461	1453	0.759143
Overall	4129	1224	2905	0.70356
Means and Medians for Survival Time
LYTIS	Meana				Median
	Estimate	Std. Error	95% Confidence Interval		Estimate	Std. Error	95% Confidence Interval
			Lower Bound	Upper Bound			Lower Bound	Upper Bound
1,00 vyrai	3.65441	0.0440624	3.56805	3.74078
2,00 moterys	3.97763	0.0440968	3.8912	4.06406
Overall	3.80425	0.0313504	3.74281	3.8657
a. Estimation is limited to the largest survival time if it is censored.
Pairwise Comparisons
LYTIS		1,00 vyrai		2,00 moterys
		Chi-Square	Sig.	Chi-Square	Sig.
Log Rank (Mantel-Cox)	1,00 vyrai			47.6566	5.07814e-12
	2,00 moterys	47.6566	5.07814e-12

## Sheet: stroke_types
Kaplan-Meier
Case Processing Summary
TYPE_STR1	Total N	N of Events	Censored
			N	Percent
1,00 subarachnoidine hemoragia (430)	323	139	184	0.569659
2,00 intracerebrine hemoragia (431)	516	281	235	0.455426
3,00 iseminis insultas (433-436)	3251	421	2830	0.870501
Overall	4090	841	3249	0.794377
Means and Medians for Survival Time
TYPE_STR1	Meana				Median
	Estimate	Std. Error	95% Confidence Interval		Estimate	Std. Error	95% Confidence Interval
			Lower Bound	Upper Bound			Lower Bound	Upper Bound
1,00 subarachnoidine hemoragia (430)	7.00983	0.321953	6.37881	7.64086
2,00 intracerebrine hemoragia (431)	5.6344	0.258008	5.12871	6.1401	0.65703
3,00 iseminis insultas (433-436)	10.7152	0.0619145	10.5938	10.8365
Overall	9.78156	0.0705426	9.6433	9.91983
a. Estimation is limited to the largest survival time if it is censored.
Pairwise Comparisons
TYPE_STR1		1,00 subarachnoidine hemoragia (430)		2,00 intracerebrine hemoragia (431)		3,00 iseminis insultas (433-436)
		Chi-Square	Sig.	Chi-Square	Sig.	Chi-Square	Sig.
Log Rank (Mantel-Cox)	1,00 subarachnoidine hemoragia (430)			10.9274	0.000947519	265.501	1.08488e-59
	2,00 intracerebrine hemoragia (431)	10.9274	0.000947519			709.622	2.41791e-156
	3,00 iseminis insultas (433-436)	265.501	1.08488e-59	709.622	2.41791e-156
Kaplan-Meier
Case Processing Summary
TYPE_STR1	Total N	N of Events	Censored
			N	Percent
1,00 subarachnoidine hemoragia (430)	323	149	174	0.5387
2,00 intracerebrine hemoragia (431)	516	304	212	0.410853
3,00 iseminis insultas (433-436)	3251	754	2497	0.768071
Overall	4090	1207	2883	0.70489
Means and Medians for Survival Time
TYPE_STR1	Meana				Median
	Estimate	Std. Error	95% Confidence Interval		Estimate	Std. Error	95% Confidence Interval
			Lower Bound	Upper Bound			Lower Bound	Upper Bound
1,00 subarachnoidine hemoragia (430)	2.79619	0.135681	2.53026	3.06212
2,00 intracerebrine hemoragia (431)	2.20086	0.106941	1.99125	2.41046	0.054757	0.201588	0	0.449869
3,00 iseminis insultas (433-436)	4.17037	0.0298696	4.11183	4.22892
Overall	3.81337	0.0313926	3.75184	3.8749
a. Estimation is limited to the largest survival time if it is censored.
Pairwise Comparisons
TYPE_STR1		1,00 subarachnoidine hemoragia (430)		2,00 intracerebrine hemoragia (431)		3,00 iseminis insultas (433-436)
		Chi-Square	Sig.	Chi-Square	Sig.	Chi-Square	Sig.
Log Rank (Mantel-Cox)	1,00 subarachnoidine hemoragia (430)			13.1871	0.00028189	133.62	6.61521e-31
	2,00 intracerebrine hemoragia (431)	13.1871	0.00028189			482.389	6.45407e-107
	3,00 iseminis insultas (433-436)	133.62	6.61521e-31	482.389	6.45407e-107

## Sheet: stroke_types_12_months
Kaplan-Meier
Case Processing Summary
TYPE_STR1		Total N	N of Events	Censored
				N	Percent
1,00 subarachnoidine hemoragia (430)	1,00 25-54	201	80	121	0.60199
	2,00 55-64	122	59	63	0.516393
	Overall	323	139	184	0.569659
2,00 intracerebrine hemoragia (431)	1,00 25-54	239	130	109	0.456067
	2,00 55-64	277	151	126	0.454874
	Overall	516	281	235	0.455426
3,00 iseminis insultas (433-436)	1,00 25-54	1320	110	1210	0.916667
	2,00 55-64	1931	311	1620	0.838944
	Overall	3251	421	2830	0.870501
Means and Medians for Survival Time
TYPE_STR1		Meana
1,00 subarachnoidine hemoragia (430)	1,00 25-54	7.39435	0.402403	6.60564	8.18306
	2,00 55-64	6.37633	0.530788	5.33598	7.41667
	Overall	7.00983	0.321953	6.37881	7.64086
2,00 intracerebrine hemoragia (431)	1,00 25-54	5.63582	0.380194	4.89064	6.381
	2,00 55-64	5.63318	0.351268	4.94469	6.32166
	Overall	5.6344	0.258008	5.12871	6.1401
3,00 iseminis insultas (433-436)	1,00 25-54	11.1353	0.0826129	10.9733	11.2972
	2,00 55-64	10.428	0.0870129	10.2575	10.5986
	Overall	10.7152	0.0619145	10.5938	10.8365
a. Estimation is limited to the largest survival time if it is censored.
Overall Comparisons
TYPE_STR1		Chi-Square	df	Sig.
1,00 subarachnoidine hemoragia (430)	Log Rank (Mantel-Cox)	2.43179	1	0.118897
2,00 intracerebrine hemoragia (431)	Log Rank (Mantel-Cox)	0.0161011	1	0.899027
3,00 iseminis insultas (433-436)	Log Rank (Mantel-Cox)	40.521	1	1.9451e-10
Test of equality of survival distributions for the different levels of AMZGR2.
Survival
Kaplan-Meier
Case Processing Summary
TYPE_STR1		Total N	N of Events	Censored
				N	Percent
1,00 subarachnoidine hemoragia (430)	1,00 vyrai	153	65	88	0.575163
	2,00 moterys	170	74	96	0.564706
	Overall	323	139	184	0.569659
2,00 intracerebrine hemoragia (431)	1,00 vyrai	272	148	124	0.455882
	2,00 moterys	244	133	111	0.454918
	Overall	516	281	235	0.455426
3,00 iseminis insultas (433-436)	1,00 vyrai	1770	289	1481	0.836723
	2,00 moterys	1481	132	1349	0.910871
	Overall	3251	421	2830	0.870501
Means and Medians for Survival Time
TYPE_STR1		Meana
		Estimate	Std. Error	95% Confidence Interval
				Lower Bound	Upper Bound
1,00 subarachnoidine hemoragia (430)	1,00 vyrai	7.03831	0.468682	6.11969	7.95692
	2,00 moterys	6.98421	0.443006	6.11592	7.8525
	Overall	7.00983	0.321953	6.37881	7.64086
2,00 intracerebrine hemoragia (431)	1,00 vyrai	5.60103	0.356948	4.90141	6.30065
	2,00 moterys	5.67161	0.373314	4.93991	6.4033
	Overall	5.6344	0.258008	5.12871	6.1401
3,00 iseminis insultas (433-436)	1,00 vyrai	10.3922	0.0923031	10.2112	10.5731
	2,00 moterys	11.1013	0.0782145	10.948	11.2546
	Overall	10.7152	0.0619145	10.5938	10.8365
a. Estimation is limited to the largest survival time if it is censored.
Overall Comparisons
TYPE_STR1		Chi-Square	df	Sig.
1,00 subarachnoidine hemoragia (430)	Log Rank (Mantel-Cox)	0.00356739	1	0.952373
2,00 intracerebrine hemoragia (431)	Log Rank (Mantel-Cox)	0.0699439	1	0.791419
3,00 iseminis insultas (433-436)	Log Rank (Mantel-Cox)	38.9015	1	4.45748e-10
Test of equality of survival distributions for the different levels of LYTIS.
Survival
Kaplan-Meier
Case Processing Summary
TYPE_STR1		Total N	N of Events	Censored
				N	Percent
1,00 subarachnoidine hemoragia (430)	1,00 1986-1990	92	55	37	0.402174
	2,00 1997-2001	143	49	94	0.657343
	3,00 2007-2011	88	35	53	0.602273
	Overall	323	139	184	0.569659
2,00 intracerebrine hemoragia (431)	1,00 1986-1990	139	104	35	0.251799
	2,00 1997-2001	196	102	94	0.479592
	3,00 2007-2011	181	75	106	0.585635
	Overall	516	281	235	0.455426
3,00 iseminis insultas (433-436)	1,00 1986-1990	1063	198	865	0.813735
	2,00 1997-2001	1120	129	991	0.884821
	3,00 2007-2011	1068	94	974	0.911985
	Overall	3251	421	2830	0.870501
Means and Medians for Survival Time
TYPE_STR1		Meana
		Estimate	Std. Error	95% Confidence Interval
				Lower Bound	Upper Bound
1,00 subarachnoidine hemoragia (430)	1,00 1986-1990	5.01177	0.600122	3.83553	6.18801
	2,00 1997-2001	7.99425	0.466551	7.07981	8.90869
	3,00 2007-2011	7.49904	0.599989	6.32307	8.67502
	Overall	7.00983	0.321953	6.37881	7.64086
2,00 intracerebrine hemoragia (431)	1,00 1986-1990	3.18489	0.43553	2.33126	4.03853
	2,00 1997-2001	6.02898	0.41553	5.21454	6.84342
	3,00 2007-2011	7.08825	0.434292	6.23703	7.93946
	Overall	5.6344	0.258008	5.12871	6.1401
3,00 iseminis insultas (433-436)	1,00 1986-1990	10.1124	0.128051	9.86142	10.3634
	2,00 1997-2001	10.9041	0.0974841	10.7131	11.0952
	3,00 2007-2011	11.117	0.0911068	10.9384	11.2956
	Overall	10.7152	0.0619145	10.5938	10.8365
a. Estimation is limited to the largest survival time if it is censored.
Pairwise Comparisons
TYPE_STR1			1,00 1986-1990		2,00 1997-2001		3,00 2007-2011
			Chi-Square	Sig.	Chi-Square	Sig.	Chi-Square	Sig.
1,00 subarachnoidine hemoragia (430)	Log Rank (Mantel-Cox)	1,00 1986-1990			14.2996	0.000155896	8.21604	0.00415216
		2,00 1997-2001	14.2996	0.000155896			0.388741	0.532962
		3,00 2007-2011	8.21604	0.00415216	0.388741	0.532962
2,00 intracerebrine hemoragia (431)	Log Rank (Mantel-Cox)	1,00 1986-1990			19.5413	9.84504e-06	31.2767	2.23754e-08
		2,00 1997-2001	19.5413	9.84504e-06			2.94156	0.0863272
		3,00 2007-2011	31.2767	2.23754e-08	2.94156	0.0863272
3,00 iseminis insultas (433-436)	Log Rank (Mantel-Cox)	1,00 1986-1990			22.407	2.20569e-06	43.9782	3.3206e-11
		2,00 1997-2001	22.407	2.20569e-06			4.31413	0.037797
		3,00 2007-2011	43.9782	3.3206e-11	4.31413	0.037797
Survival

## Sheet: stroke_types_5_years
Kaplan-Meier
Case Processing Summary
TYPE_STR1		Total N	N of Events	Censored
				N	Percent
1,00 subarachnoidine hemoragia (430)	1,00 25-54	201	87	114	0.567164
	2,00 55-64	122	62	60	0.491803
	Overall	323	149	174	0.5387
2,00 intracerebrine hemoragia (431)	1,00 25-54	239	137	102	0.426778
	2,00 55-64	277	167	110	0.397112
	Overall	516	304	212	0.410853
3,00 iseminis insultas (433-436)	1,00 25-54	1320	207	1113	0.843182
	2,00 55-64	1931	547	1384	0.716727
	Overall	3251	754	2497	0.768071
Means and Medians for Survival Time
TYPE_STR1		Meana
		Estimate	Std. Error	95% Confidence Interval
				Lower Bound	Upper Bound
1,00 subarachnoidine hemoragia (430)	1,00 25-54	2.9312	0.169979	2.59804	3.26435
	2,00 55-64	2.57376	0.223519	2.13566	3.01186
	Overall	2.79619	0.135681	2.53026	3.06212
2,00 intracerebrine hemoragia (431)	1,00 25-54	2.22592	0.158327	1.9156	2.53625
	2,00 55-64	2.17923	0.144983	1.89506	2.46339
	Overall	2.20086	0.106941	1.99125	2.41046
3,00 iseminis insultas (433-436)	1,00 25-54	4.45809	0.0394375	4.38079	4.53539
	2,00 55-64	3.97368	0.0418663	3.89162	4.05573
	Overall	4.17037	0.0298696	4.11183	4.22892
a. Estimation is limited to the largest survival time if it is censored.
Overall Comparisons
TYPE_STR1		Chi-Square	df	Sig.
1,00 subarachnoidine hemoragia (430)	Log Rank (Mantel-Cox)	2.01538	1	0.155713
2,00 intracerebrine hemoragia (431)	Log Rank (Mantel-Cox)	0.110703	1	0.739345
3,00 iseminis insultas (433-436)	Log Rank (Mantel-Cox)	69.3845	1	8.10232e-17
Test of equality of survival distributions for the different levels of AMZGR2.
Survival
Kaplan-Meier
Case Processing Summary
TYPE_STR1		Total N	N of Events	Censored
				N	Percent
1,00 subarachnoidine hemoragia (430)	1,00 vyrai	153	71	82	0.535948
	2,00 moterys	170	78	92	0.541176
	Overall	323	149	174	0.5387
2,00 intracerebrine hemoragia (431)	1,00 vyrai	272	165	107	0.393382
	2,00 moterys	244	139	105	0.430328
	Overall	516	304	212	0.410853
3,00 iseminis insultas (433-436)	1,00 vyrai	1770	517	1253	0.70791
	2,00 moterys	1481	237	1244	0.839973
	Overall	3251	754	2497	0.768071
Means and Medians for Survival Time
TYPE_STR1		Meana
		Estimate	Std. Error	95% Confidence Interval
				Lower Bound	Upper Bound
1,00 subarachnoidine hemoragia (430)	1,00 vyrai	2.787	0.196457	2.40194	3.17205
	2,00 moterys	2.80446	0.187601	2.43676	3.17216
	Overall	2.79619	0.135681	2.53026	3.06212
2,00 intracerebrine hemoragia (431)	1,00 vyrai	2.18295	0.146601	1.89561	2.47029
	2,00 moterys	2.22081	0.156318	1.91443	2.5272
	Overall	2.20086	0.106941	1.99125	2.41046
3,00 iseminis insultas (433-436)	1,00 vyrai	3.96799	0.0437932	3.88216	4.05383
	2,00 moterys	4.41221	0.0385654	4.33662	4.4878
	Overall	4.17037	0.0298696	4.11183	4.22892
a. Estimation is limited to the largest survival time if it is censored.
Overall Comparisons
TYPE_STR1		Chi-Square	df	Sig.
1,00 subarachnoidine hemoragia (430)	Log Rank (Mantel-Cox)	0.025102	1	0.874113
2,00 intracerebrine hemoragia (431)	Log Rank (Mantel-Cox)	0.716276	1	0.397368
3,00 iseminis insultas (433-436)	Log Rank (Mantel-Cox)	77.1535	1	1.58178e-18
Test of equality of survival distributions for the different levels of LYTIS.
Survival
Kaplan-Meier
Case Processing Summary
TYPE_STR1		Total N	N of Events	Censored
				N	Percent
1,00 subarachnoidine hemoragia (430)	1,00 1986-1990	92	61	31	0.336957
	2,00 1997-2001	143	52	91	0.636364
	3,00 2007-2011	88	36	52	0.590909
	Overall	323	149	174	0.5387
2,00 intracerebrine hemoragia (431)	1,00 1986-1990	139	112	27	0.194245
	2,00 1997-2001	196	109	87	0.443878
	3,00 2007-2011	181	83	98	0.541436
	Overall	516	304	212	0.410853
3,00 iseminis insultas (433-436)	1,00 1986-1990	1063	370	693	0.651929
	2,00 1997-2001	1120	243	877	0.783036
	3,00 2007-2011	1068	141	927	0.867978
	Overall	3251	754	2497	0.768071
Means and Medians for Survival Time
TYPE_STR1		Meana
		Estimate	Std. Error	95% Confidence Interval
				Lower Bound	Upper Bound
1,00 subarachnoidine hemoragia (430)	1,00 1986-1990	1.87087	0.244413	1.39182	2.34992
	2,00 1997-2001	3.25852	0.196525	2.87333	3.64371
	3,00 2007-2011	3.01229	0.25707	2.50843	3.51615
	Overall	2.79619	0.135681	2.53026	3.06212
2,00 intracerebrine hemoragia (431)	1,00 1986-1990	1.13392	0.170827	0.799097	1.46874
	2,00 1997-2001	2.35258	0.174401	2.01075	2.6944
	3,00 2007-2011	2.85592	0.18092	2.50132	3.21052
	Overall	2.20086	0.106941	1.99125	2.41046
3,00 iseminis insultas (433-436)	1,00 1986-1990	3.77896	0.0595472	3.66225	3.89567
	2,00 1997-2001	4.23016	0.0488237	4.13447	4.32586
	3,00 2007-2011	4.49725	0.0434333	4.41212	4.58238
	Overall	4.17037	0.0298696	4.11183	4.22892
a. Estimation is limited to the largest survival time if it is censored.
Pairwise Comparisons
TYPE_STR1			1,00 1986-1990		2,00 1997-2001		3,00 2007-2011
			Chi-Square	Sig.	Chi-Square	Sig.	Chi-Square	Sig.
1,00 subarachnoidine hemoragia (430)	Log Rank (Mantel-Cox)	1,00 1986-1990			19.1332	1.21909e-05	11.8284	0.000583332
		2,00 1997-2001	19.1332	1.21909e-05			0.25987	0.610209
		3,00 2007-2011	11.8284	0.000583332	0.25987	0.610209
2,00 intracerebrine hemoragia (431)	Log Rank (Mantel-Cox)	1,00 1986-1990			24.0502	9.38559e-07	36.8076	1.30379e-09
		2,00 1997-2001	24.0502	9.38559e-07			2.67693	0.101812
		3,00 2007-2011	36.8076	1.30379e-09	2.67693	0.101812
3,00 iseminis insultas (433-436)	Log Rank (Mantel-Cox)	1,00 1986-1990			46.5459	8.94988e-12	133.72	6.29113e-31
		2,00 1997-2001	46.5459	8.94988e-12			26.0984	3.2446e-07
		3,00 2007-2011	133.72	6.29113e-31	26.0984	3.2446e-07
Survival

## Sheet: data_set
ID_1	ARCH_NR1	METAI	PERIODAI	LYTIS	TYPE_STR	TYPE_STR1	DIACAT	PRESTR	PRESTR1	MI_ANAMN	SURVIV	SEKMEN12	GVST_12MEN	SEKMET5	GVST_5M	AMZIUS	AMZGR3	AMZGR2	HL_ANAMN	CD_ANAMN	REABIL	filter_$
1986_1	1	1986	1	1	4369	3	1	4	0	0	1	11.0053	2	0.91718	2	58.6667	3	2	0	0	0	1
1986_2	2	1986	1	1	4369	3	1	1	1	1	1	12	1	5	1	50.935	2	1	0	0	0	0
1986_3	3	1986	1	1	4369	3	1	4	0	0	1	12	1	5	1	47.9726	2	1	0	0	0	1
1986_4	4	1986	1	1	4369	3	1	4	0	0	1	12	1	1.36071	2	61.5633	3	2	1	0	0	1
1986_5	5	1986	1	2	4341	3	1	4	0	1	2	0.197109	2	0.0164271	2	64.2491	3	2	0	1	0	1
1986_6	6	1986	1	1	4369	3	1	4	0	0	1	12	1	5	1	61.6865	3	2	0	0	0	1
1986_7	7	1986	1	2	4369	3	1	4	0	0	1	1.60972	2	0.134155	2	61.0376	3	2	1	0	0	1
1986_8	8	1986	1	2	4369	3	1	4	0	0	1	12	1	5	1	46.2669	2	1	0	0	0	1
1986_9	9	1986	1	2	4369	3	1	4	0	0	1	12	1	5	1	51.9452	2	1	1	0	0	1
1986_10	10	1986	1	2	4369	3	1	4	0	0	1	12	1	5	1	61.9576	3	2	1	0	0	1
1986_11	11	1986	1	1	4369	3	1	1	1	1	1	8.31143	2	0.692676	2	63.718	3	2	0	0	0	0
1986_12	12	1986	1	2	4369	3	1	4	0	0	1	12	1	5	1	63.1102	3	2	1	0	0	1
1986_13	13	1986	1	1	4369	3	1	4	0	0	1	12	1	5	1	64.7775	3	2	0	0	0	1
1986_14	14	1986	1	1	4369	3	1	4	0	0	1	12	1	3.86858	2	49.5277	2	1	0	0	0	1
1986_15	15	1986	1	1	4369	3	1	4	0	0	1	12	1	5	1	50.4695	2	1	1	0	0	1
1986_16	16	1986	1	2	4331	3	1	2	1	0	1	12	1	5	1	53.6263	2	1	1	0	0	0
1986_17	17	1986	1	1	4369	3	1	4	0	1	1	12	1	5	1	60.9856	3	2	0	0	0	1
1986_18	18	1986	1	2	4369	3	1	4	0	0	1	12	1	5	1	60.1615	3	2	0	0	0	1
1986_19	19	1986	1	2	4369	3	1	4	0	0	1	12	1	5	1	39.2553	1	1	1	0	0	1
1986_20	20	1986	1	1	4369	3	1	4	0	0	1	12	1	5	1	62.8145	3	2	0	0	0	1
1986_21	21	1986	1	1	4330	3	1	1	1	0	2	0.164258	2	0.0136893	2	50.2998	2	1	0	1	0	0
1986_22	22	1986	1	2	4369	3	1	4	0	0	1	12	1	5	1	56.178	3	2	0	0	0	1
1986_23	23	1986	1	1	4369	3	1	4	0	0	1	12	1	5	1	55.6386	3	2	0	0	0	1
1986_24	24	1986	1	2	4369	3	1	4	0	0	1	12	1	5	1	62.935	3	2	0	0	0	1
1986_25	25	1986	1	1	4369	3	1	4	0	0	1	12	1	5	1	62.2697	3	2	0	0	0	1
1986_26	26	1986	1	1	4369	3	1	4	0	0	1	12	1	5	1	53.7194	2	1	1	0	0	1
1986_27	27	1986	1	1	4369	3	1	4	0	0	1	12	1	5	1	53.9767	2	1	0	0	0	1
1986_28	28	1986	1	1	4369	3	1	4	0	0	1	12	1	5	1	55.1102	3	2	1	0	0	1
1986_29	29	1986	1	1	4369	3	1	4	0	0	1	5.25624	2	0.438056	2	62.4942	3	2	1	0	0	1
1986_30	30	1986	1	1	4331	3	1	1	1	0	2	0.295664	2	0.0246407	2	62.9076	3	2	1	1	0	0
1986_31	31	1986	1	1	4366	3	1	4	0	0	1	12	1	5	1	49.7385	2	1	0	0	0	1
1986_32	32	1986	1	1	4369	3	1	1	1	0	1	12	1	5	1	49.9083	2	1	0	0	0	0
1986_33	33	1986	1	1	4369	3	1	4	0	1	1	12	1	5	1	57.2074	3	2	0	0	0	1
1986_34	34	1986	1	1	4319	2	1	4	0	0	2	0.492773	2	0.0410678	2	59.8412	3	2	1	0	0	1
1986_35	35	1986	1	2	4369	3	1	4	0	0	1	12	1	5	1	62.5818	3	2	1	0	0	1
1986_36	36	1986	1	1	4369	3	1	4	0	0	1	12	1	5	1	41.8344	1	1	0	0	0	1
1986_37	37	1986	1	2	4369	3	1	3	0	0	1	12	1	5	1	49.6126	2	1	0	0	0	1
1986_38	38	1986	1	1	4369	3	1	4	0	0	1	12	1	5	1	58.8172	3	2	1	0	0	1
1986_39	39	1986	1	1	4369	3	1	4	0	0	1	4.82917	2	0.402464	2	47.7782	2	1	1	0	0	1
1986_40	40	1986	1	1	4369	3	1	4	0	0	1	12	1	3.99726	2	57.4812	3	2	1	0	0	1
1986_41	41	1986	1	1	4369	3	1	4	0	0	1	12	1	5	1	59.0226	3	2	0	0	0	1
1986_42	42	1986	1	1	4369	3	1	4	0	0	1	12	1	5	1	62.0753	3	2	0	0	0	1
1986_43	43	1986	1	1	4369	3	1	4	0	0	1	12	1	5	1	46.4093	2	1	1	0	0	1
1986_44	44	1986	1	2	4369	3	1	4	0	0	1	12	1	5	1	53.1992	2	1	1	1	0	1
1986_45	45	1986	1	2	4369	3	1	4	0	1	1	12	1	5	1	58.0479	3	2	0	0	0	1
1986_46	46	1986	1	1	4369	3	9	1	1	0	1	12	1	5	1	45.7358	2	1	1	0	0	0
1986_47	47	1986	1	1	4369	3	1	4	0	0	1	12	1	5	1	50.8556	2	1	0	0	0	1
1986_48	48	1986	1	1	4369	3	1	4	0	0	1	12	1	5	1	54.5517	2	1	0	0	0	1
1986_49	49	1986	1	1	4369	3	1	4	0	0	1	12	1	5	1	55.8795	3	2	0	0	0	1
1986_50	50	1986	1	1	4369	3	1	4	0	0	1	12	1	4.00821	2	58.3272	3	2	0	0	0	1
1986_51	51	1986	1	2	4369	3	1	2	1	0	1	12	1	5	1	57.8645	3	2	0	0	0	0
1986_52	52	1986	1	2	4369	3	1	4	0	0	1	12	1	1.15264	2	60.1205	3	2	0	0	0	1
1986_53	53	1986	1	2	4331	3	1	1	1	0	1	10.9067	2	0.908966	2	60.3641	3	2	0	0	0	0
1986_54	54	1986	1	1	4369	3	1	1	1	0	1	12	1	5	1	58.5626	3	2	0	0	0	0
1986_55	55	1986	1	1	4369	3	1	2	1	0	1	12	1	5	1	48.5695	2	1	0	0	0	0
1986_56	56	1986	1	1	4319	2	1	4	0	0	2	0	2	0	2	58.5927	3	2	1	0	0	1
1986_57	57	1986	1	2	4369	3	1	4	0	0	1	12	1	5	1	52.1643	2	1	1	0	0	1
1986_58	58	1986	1	2	4369	3	1	4	0	0	1	12	1	5	1	52.5421	2	1	1	0	0	1
1986_59	59	1986	1	2	4369	3	1	4	0	0	1	12	1	4.99384	2	62.3409	3	2	1	0	0	1
1986_60	60	1986	1	1	4369	3	1	1	1	0	1	12	1	3.04449	2	54.5873	2	1	0	0	0	0
1986_61	61	1986	1	2	4369	3	1	4	0	0	1	12	1	5	1	30.2615	1	1	0	0	0	1
1986_62	62	1986	1	1	4369	3	1	4	0	0	1	12	1	5	1	46.9185	2	1	0	0	0	1
1986_63	63	1986	1	2	4369	3	1	4	0	0	1	12	1	5	1	50.1629	2	1	0	0	0	1
1986_64	64	1986	1	1	4369	3	1	1	1	0	1	12	1	5	1	51.9535	2	1	0	0	0	0
1986_65	65	1986	1	2	4369	3	1	4	0	0	1	12	1	5	1	63.9124	3	2	0	1	0	1
1986_66	66	1986	1	1	4369	3	9	4	0	0	2	0	2	0	2	61.3306	3	2	1	0	0	1
1986_67	67	1986	1	1	4369	3	1	4	0	0	1	12	1	5	1	58.924	3	2	0	0	0	1
1986_68	68	1986	1	2	4369	3	1	4	0	0	1	12	1	4.36413	2	60.1259	3	2	1	0	0	1
1986_69	69	1986	1	1	4369	3	1	1	1	0	1	12	1	5	1	63.1211	3	2	0	0	0	0
1986_70	70	1986	1	1	4369	3	1	4	0	1	1	12	1	5	1	57.0787	3	2	0	0	0	1
1986_71	71	1986	1	1	4349	3	1	4	0	0	2	0.558476	2	0.0465435	2	63.7098	3	2	0	0	0	1
1986_72	72	1986	1	2	4369	3	1	4	0	0	1	4.63206	2	0.386037	2	56.9144	3	2	0	0	0	1
1986_73	73	1986	1	1	4369	3	1	4	0	0	1	12	1	5	1	63.8631	3	2	0	0	0	1
1986_74	74	1986	1	1	4369	3	1	4	0	0	1	12	1	3.70431	2	53.0732	2	1	1	0	0	1
1986_75	75	1986	1	1	4369	3	1	1	1	0	1	12	1	5	1	63.9781	3	2	0	0	0	0
1986_76	76	1986	1	2	4369	3	1	4	0	0	1	12	1	5	1	53.7385	2	1	1	0	0	1
1986_77	77	1986	1	1	4319	2	1	2	1	0	2	0.722733	2	0.0602327	2	53.4648	2	1	1	0	0	0
1986_78	78	1986	1	2	4369	3	1	4	0	0	1	12	1	5	1	52.3806	2	1	0	0	0	1
1986_79	79	1986	1	2	4319	2	1	4	0	0	2	0.262812	2	0.0219028	2	54.6311	2	1	1	0	0	1
1986_80	80	1986	1	1	4369	3	1	4	0	0	1	12	1	5	1	54.2943	2	1	0	0	0	1
1986_81	81	1986	1	2	4369	3	1	4	0	0	1	12	1	2.88843	2	59.8987	3	2	0	1	0	1
1986_82	82	1986	1	1	4369	3	1	4	0	1	1	12	1	5	1	62.6721	3	2	0	0	0	1
1986_83	83	1986	1	1	4369	3	1	4	0	0	1	12	1	2.91307	2	63.603	3	2	0	0	1	1
1986_84	84	1986	1	1	4369	3	1	4	0	0	1	12	1	4.93087	2	53.5113	2	1	0	0	0	1
1986_85	85	1986	1	1	4369	3	1	4	0	0	1	12	1	5	1	52.3915	2	1	0	0	0	1
1986_86	86	1986	1	2	4369	3	1	4	0	0	1	12	1	5	1	47.7947	2	1	0	0	0	1
1986_87	87	1986	1	2	4369	3	1	4	0	0	1	10.4468	2	0.870637	2	43.0089	1	1	1	0	0	1
1986_88	88	1986	1	1	4301	1	1	1	1	0	2	0.394218	2	0.0328542	2	55.989	3	2	1	0	0	0
1986_89	89	1986	1	1	4369	3	1	4	0	0	1	5.97898	2	0.498289	2	51.4442	2	1	0	0	0	1
1986_90	90	1986	1	1	4331	3	1	2	1	0	1	11.3666	2	0.947296	2	63.9097	3	2	1	1	0	0
1986_91	91	1986	1	1	4369	3	1	4	0	0	1	12	1	5	1	46.3546	2	1	0	0	0	1
1986_92	92	1986	1	1	4369	3	1	4	0	0	1	12	1	3.14031	2	51.8549	2	1	1	0	0	1
1986_93	93	1986	1	1	4369	3	1	4	0	0	1	12	1	1.0705	2	64.2601	3	2	0	0	0	1
1986_94	94	1986	1	1	4369	3	1	4	0	0	1	12	1	3.75359	2	53.0157	2	1	1	0	0	1
1986_95	95	1986	1	1	4369	3	1	1	1	0	1	12	1	5	1	64.4326	3	2	1	0	0	0
1986_96	96	1986	1	1	4369	3	1	4	0	0	1	12	1	5	1	64.0329	3	2	0	1	0	1
1986_97	97	1986	1	1	4369	3	1	4	0	0	1	12	1	5	1	56.2382	3	2	0	1	0	1
1986_98	98	1986	1	1	4369	3	1	4	0	0	1	12	1	5	1	60.9117	3	2	0	1	0	1
1986_99	99	1986	1	1	4369	3	1	4	0	0	1	12	1	4.95551	2	54.8145	2	1	1	0	0	1
1986_100	100	1986	1	1	4369	3	1	4	0	0	1	12	1	4.91718	2	59.6112	3	2	0	1	0	1
1986_101	101	1986	1	1	4369	3	1	4	0	0	1	12	1	5	1	56.6352	3	2	0	0	0	1
1986_102	102	1986	1	1	4369	3	1	4	0	0	1	12	1	5	1	57.9548	3	2	0	0	0	1
1986_103	103	1986	1	2	4369	3	1	4	0	0	1	12	1	5	1	64.2875	3	2	0	1	0	1
1986_104	104	1986	1	1	4369	3	1	4	0	0	1	12	1	5	1	57.1636	3	2	0	0	0	1
1986_105	105	1986	1	1	4369	3	1	4	0	0	1	12	1	5	1	61.9247	3	2	0	0	0	1
1986_106	106	1986	1	1	4369	3	1	4	0	0	1	12	1	3.24162	2	58.308	3	2	0	0	0	1
1986_107	107	1986	1	1	4369	3	1	1	1	0	1	12	1	5	1	48.6324	2	1	1	0	1	0
1986_108	108	1986	1	2	4369	3	1	4	0	0	1	12	1	5	1	50.8145	2	1	1	0	0	1
1986_109	109	1986	1	1	4369	3	1	4	0	0	1	12	1	5	1	49.473	2	1	1	0	1	1
1986_110	110	1986	1	2	4319	2	1	3	0	0	2	0.131406	2	0.0109514	2	49.9959	2	1	1	0	0	1
1986_111	111	1986	1	2	4369	3	1	4	0	0	1	12	1	5	1	60.0356	3	2	0	0	0	1
1986_112	112	1986	1	1	4369	3	1	1	1	0	1	12	1	5	1	58.2834	3	2	1	0	1	0
1986_113	113	1986	1	1	4319	2	1	4	0	0	1	12	1	5	1	53.5989	2	1	1	0	0	1
1986_114	114	1986	1	1	4301	1	1	3	0	0	2	0.229961	2	0.019165	2	36.2546	1	1	0	0	0	1
1986_115	115	1986	1	1	4369	3	9	4	0	0	1	12	1	5	1	51.0253	2	1	1	0	0	1
1986_116	116	1986	1	1	4369	3	1	4	0	0	1	12	1	5	1	48.8241	2	1	1	0	1	1
1986_117	117	1986	1	1	4331	3	1	4	0	0	1	12	1	5	1	33.7166	1	1	0	0	0	1
1986_118	118	1986	1	1	4309	1	1	4	0	0	1	12	1	5	1	53.8316	2	1	0	0	0	1
1986_119	119	1986	1	1	4331	3	1	4	0	1	1	12	1	1.43463	2	62.3929	3	2	0	0	0	1
1986_120	120	1986	1	1	4309	1	1	4	0	0	1	12	1	5	1	43.551	1	1	0	0	0	1
1986_121	121	1986	1	1	4331	3	1	4	0	0	1	12	1	5	1	46.809	2	1	0	0	0	1
1986_122	122	1986	1	2	4319	2	1	4	0	0	1	12	1	5	1	50.5818	2	1	1	0	0	1
1986_123	123	1986	1	1	4349	3	1	4	0	0	1	12	1	5	1	53.9274	2	1	1	0	1	1
1986_124	124	1986	1	2	4369	3	1	4	0	0	1	12	1	5	1	52.0575	2	1	1	0	0	1
1986_125	125	1986	1	1	4369	3	1	4	0	0	1	12	1	5	1	48.1588	2	1	0	0	0	1
1986_126	126	1986	1	1	4319	2	1	4	0	0	2	0.262812	2	0.0219028	2	46.9021	2	1	1	0	0	1
1986_127	127	1986	1	1	4331	3	1	4	0	0	1	12	1	1.72485	2	46.705	2	1	0	0	1	1
1986_128	128	1986	1	2	4369	3	1	4	0	0	1	12	1	5	1	44.4517	1	1	1	0	0	1
1986_129	129	1986	1	1	4319	2	1	4	0	0	2	0.0328515	2	0.00273785	2	54.0835	2	1	1	0	0	1
1986_130	130	1986	1	2	4309	1	1	4	0	0	1	12	1	5	1	53.9001	2	1	1	0	0	1
1986_131	131	1986	1	2	4369	3	1	1	1	0	1	12	1	5	1	61.2293	3	2	0	0	0	0
1986_132	132	1986	1	2	4340	3	1	4	0	0	1	12	1	5	1	47.6687	2	1	0	0	0	1
1986_133	133	1986	1	1	4301	1	1	4	0	0	2	0	2	0	2	31.2772	1	1	0	0	0	1
1986_134	134	1986	1	1	4349	3	1	4	0	0	1	12	1	5	1	58.3901	3	2	0	0	1	1
1986_135	135	1986	1	1	4369	3	1	4	0	0	1	12	1	5	1	46.2204	2	1	0	0	0	1
1986_136	136	1986	1	1	4369	3	1	1	1	0	1	12	1	1.70842	2	62.5544	3	2	0	0	0	0
1986_137	137	1986	1	2	4319	2	1	3	0	0	2	0.558476	2	0.0465435	2	42.4641	1	1	1	0	0	1
1986_138	138	1986	1	1	9999	4	4	4	0	0	1	12	1	5	1	63.9097	3	2	0	0	0	0
1986_139	139	1986	1	2	4369	3	1	4	0	0	1	12	1	5	1	39.7235	1	1	1	0	0	1
1986_140	140	1986	1	2	4369	3	1	4	0	0	1	12	1	5	1	59.5044	3	2	0	0	0	1
1986_141	141	1986	1	1	4331	3	1	4	0	1	1	12	1	5	1	62.1656	3	2	0	0	1	1
1986_142	142	1986	1	1	4309	1	1	4	0	0	1	12	1	5	1	48.4079	2	1	0	0	0	1
1986_143	143	1986	1	1	4369	3	1	1	1	1	1	12	1	5	1	63.384	3	2	1	0	1	0
1986_144	144	1986	1	2	4369	3	1	4	0	0	1	12	1	5	1	64.4381	3	2	0	0	0	1
1986_145	145	1986	1	2	4369	3	1	4	0	0	1	12	1	5	1	62.319	3	2	1	0	0	1
1986_146	146	1986	1	1	4369	3	1	4	0	0	1	12	1	5	1	43.6331	1	1	0	0	0	1
1986_147	147	1986	1	1	4319	2	1	4	0	0	2	0.42707	2	0.0355921	2	57.9274	3	2	0	0	0	1
1986_148	148	1986	1	2	4301	1	1	3	0	0	2	0.229961	2	0.019165	2	60.9582	3	2	1	0	0	1
1986_149	149	1986	1	1	4369	3	1	2	1	0	1	12	1	4.55305	2	58.1273	3	2	0	0	0	0
1986_150	150	1986	1	1	4309	1	1	4	0	0	1	12	1	2.43121	2	42.3518	1	1	0	0	0	1
1986_151	151	1986	1	2	4301	1	1	3	0	0	2	0.558476	2	0.0465435	2	51.5236	2	1	0	0	0	1
1986_152	152	1986	1	1	4340	3	1	4	0	0	2	0.854139	2	0.0711841	2	57.7878	3	2	0	0	0	1
1986_153	153	1986	1	1	4331	3	1	4	0	0	1	12	1	5	1	47.0691	2	1	0	0	0	1
1986_154	154	1986	1	1	4369	3	1	4	0	0	1	12	1	5	1	38.7461	1	1	1	0	1	1
1986_155	155	1986	1	2	4309	1	1	4	0	0	1	12	1	5	1	52.2601	2	1	1	0	0	1
1986_156	156	1986	1	1	4301	1	1	4	0	0	2	0.821288	2	0.0684463	2	46.924	2	1	1	0	0	1
1986_157	157	1986	1	2	4369	3	1	4	0	0	1	12	1	5	1	41.3689	1	1	1	0	0	1
1986_158	158	1986	1	2	4301	1	1	4	0	0	2	0.131406	2	0.0109514	2	44.0411	1	1	0	0	0	1
1986_159	159	1986	1	2	4309	1	1	3	0	0	2	0.0328515	2	0.00273785	2	55.5264	3	2	1	0	0	1
1986_160	160	1986	1	1	4332	3	1	4	0	0	2	0.164258	2	0.0136893	2	56.6242	3	2	0	1	0	1
1986_161	161	1986	1	1	4331	3	1	1	1	1	1	12	1	2.09446	2	62.9624	3	2	0	0	0	0
1986_162	162	1986	1	1	4369	3	1	4	0	0	1	12	1	5	1	56.1232	3	2	1	0	0	1
1986_163	163	1986	1	1	4331	3	1	4	0	0	1	12	1	5	1	59.0691	3	2	0	0	1	1
1986_164	164	1986	1	2	4369	3	1	4	0	0	1	12	1	5	1	58.0151	3	2	1	0	0	1
1986_165	165	1986	1	1	4369	3	1	4	0	0	1	12	1	5	1	49.6756	2	1	0	0	1	1
1986_166	166	1986	1	2	4369	3	1	4	0	0	1	12	1	5	1	54.653	2	1	0	0	0	1
1986_167	167	1986	1	1	4369	3	1	4	0	1	1	12	1	5	1	64.1342	3	2	0	0	1	1
1986_168	168	1986	1	2	4369	3	1	4	0	0	1	12	1	5	1	59.0171	3	2	0	1	0	1
1986_169	169	1986	1	2	4309	1	1	4	0	0	1	12	1	5	1	38.5079	1	1	0	0	0	1
1986_170	170	1986	1	1	4369	3	1	4	0	0	1	12	1	5	1	26.4367	1	1	0	0	0	1
1986_171	171	1986	1	2	4340	3	1	3	0	1	2	0.131406	2	0.0109514	2	64.0082	3	2	1	0	0	1
1986_172	172	1986	1	1	4319	2	1	4	0	0	1	0.985545	2	0.0821355	2	50.4038	2	1	0	0	0	1
1986_173	173	1986	1	2	4319	2	1	4	0	0	2	0.0328515	2	0.00273785	2	38.1164	1	1	0	0	0	1
1986_174	174	1986	1	2	4369	3	1	2	1	0	1	12	1	5	1	44.7173	1	1	0	0	0	0
1986_175	175	1986	1	1	4369	3	1	4	0	0	1	12	1	5	1	53.6099	2	1	1	0	0	1
1986_176	176	1986	1	1	4369	3	1	4	0	0	1	12	1	5	1	43.822	1	1	0	0	0	1
1986_177	177	1986	1	2	4369	3	1	4	0	0	1	12	1	5	1	59.5975	3	2	1	1	0	1
1986_178	178	1986	1	2	4369	3	1	4	0	0	1	12	1	5	1	60.5613	3	2	0	0	0	1
1986_179	179	1986	1	1	4369	3	1	1	1	0	1	12	1	5	1	43.2142	1	1	0	0	0	0
1986_180	180	1986	1	1	4369	3	1	4	0	0	1	12	1	1.76318	2	52.3751	2	1	1	0	0	1
1986_181	181	1986	1	2	4369	3	1	1	1	0	1	12	1	5	1	48.9117	2	1	1	0	0	0
1986_182	182	1986	1	2	4369	3	1	4	0	0	1	12	1	4.4627	2	62.0753	3	2	0	1	0	1
1986_183	183	1986	1	1	4369	3	1	4	0	0	1	12	1	1.94387	2	62.319	3	2	0	0	0	1
1986_184	184	1986	1	1	4369	3	1	4	0	0	1	12	1	5	1	58.2505	3	2	0	0	0	1
1986_185	185	1986	1	2	4369	3	1	4	0	0	1	12	1	3.65777	2	47.3539	2	1	0	0	0	1
1986_186	186	1986	1	1	4369	3	1	4	0	0	1	12	1	5	1	54.2396	2	1	0	0	0	1
1986_187	187	1986	1	1	4369	3	1	4	0	0	1	12	1	5	1	37.5031	1	1	0	0	0	1
1986_188	188	1986	1	2	4369	3	1	4	0	0	1	12	1	5	1	51.5236	2	1	0	0	0	1
1986_189	189	1986	1	1	4369	3	1	1	1	0	1	12	1	2.9295	2	41.0431	1	1	1	0	0	0
1986_190	190	1986	1	2	4369	3	1	4	0	1	1	12	1	5	1	61.462	3	2	0	0	0	1
1986_191	191	1986	1	2	4369	3	1	4	0	0	1	12	1	4.82409	2	60.4463	3	2	1	1	0	1
1986_192	192	1986	1	2	4369	3	1	4	0	0	1	12	1	1.01574	2	59.2252	3	2	0	0	0	1
1986_193	193	1986	1	1	4369	3	1	1	1	1	1	7.55585	2	0.629706	2	57.5277	3	2	1	0	0	0
1986_194	194	1986	1	1	4369	3	1	1	1	0	1	12	1	5	1	51.4114	2	1	0	0	0	0
1986_195	195	1986	1	1	4369	3	1	4	0	1	1	1.97109	2	0.164271	2	63.8932	3	2	0	0	0	1
1986_196	196	1986	1	1	4369	3	1	4	0	1	1	12	1	5	1	63.8795	3	2	1	0	0	1
1986_197	197	1986	1	2	4369	3	1	4	0	0	1	12	1	5	1	47.2882	2	1	0	0	0	1
1986_198	198	1986	1	2	4369	3	1	4	0	0	1	12	1	5	1	58.6064	3	2	1	0	0	1
1986_199	199	1986	1	1	4369	3	1	4	0	0	1	12	1	5	1	40.5859	1	1	0	0	0	1
1986_200	200	1986	1	2	4369	3	1	2	1	0	1	12	1	5	1	47.165	2	1	0	0	0	0
1986_201	201	1986	1	2	4369	3	1	4	0	0	1	12	1	5	1	55.5921	3	2	1	0	0	1
1986_202	202	1986	1	1	4369	3	1	4	0	0	1	12	1	5	1	62.412	3	2	0	0	0	1
1986_203	203	1986	1	1	4369	3	1	4	0	1	1	12	1	5	1	53.9658	2	1	0	0	0	1
1986_204	204	1986	1	1	4369	3	1	2	1	0	1	12	1	1.2512	2	52.9446	2	1	0	0	0	0
1986_205	205	1986	1	1	4369	3	1	3	0	0	1	12	1	5	1	53.8508	2	1	1	1	0	1
1986_206	206	1986	1	2	4369	3	1	4	0	0	1	12	1	5	1	48.4572	2	1	0	0	1	1
1986_207	207	1986	1	1	4369	3	1	1	1	0	1	12	1	5	1	58.8309	3	2	0	0	0	0
1986_208	208	1986	1	2	4369	3	1	4	0	0	1	12	1	1.71937	2	59.8084	3	2	0	0	0	1
1986_209	209	1986	1	1	4369	3	1	3	0	0	1	12	1	5	1	56.0164	3	2	0	0	0	1
1986_210	210	1986	1	2	4369	3	1	1	1	0	1	12	1	5	1	51.6112	2	1	0	0	0	0
1986_211	211	1986	1	2	4369	3	1	4	0	0	1	12	1	5	1	59.0938	3	2	0	0	0	1
1986_212	212	1986	1	1	4341	3	5	1	1	0	2	0.164258	2	0.0136893	2	58.9925	3	2	0	1	0	0
1986_213	213	1986	1	2	4341	3	1	4	0	0	2	0.197109	2	0.0164271	2	62.7625	3	2	0	0	0	1
1986_214	214	1986	1	1	4319	2	1	4	0	0	2	0	2	0	2	41.4784	1	1	1	0	0	1
1986_216	216	1986	1	1	4369	3	1	4	0	0	1	12	1	5	1	51.3046	2	1	0	0	0	1
1986_217	217	1986	1	1	4369	3	1	4	0	0	1	12	1	5	1	56.7036	3	2	0	0	1	1
1986_218	218	1986	1	1	4369	3	1	4	0	0	1	12	1	4.82683	2	47.4962	2	1	1	0	0	1
1986_219	219	1986	1	2	4369	3	1	4	0	0	1	12	1	5	1	52.1889	2	1	0	0	0	1
1986_220	220	1986	1	2	4301	1	1	4	0	0	2	0.131406	2	0.0109514	2	58.5681	3	2	1	0	0	1
1986_221	221	1986	1	1	4319	2	1	4	0	0	2	0.0985545	2	0.00821355	2	58.5489	3	2	0	0	0	1
1986_222	222	1986	1	1	4319	2	1	4	0	1	2	0.0328515	2	0.00273785	2	56.1533	3	2	1	0	0	1
1986_223	223	1986	1	2	4349	3	1	2	1	0	2	0.197109	2	0.0164271	2	64.8734	3	2	0	0	1	0
1986_224	224	1986	1	2	4319	2	1	2	1	1	2	0.0328515	2	0.00273785	2	46.8474	2	1	1	0	0	0
1986_225	225	1986	1	1	4349	3	1	2	1	1	2	0.065703	2	0.0054757	2	61.0541	3	2	0	1	0	0
1986_226	226	1986	1	1	4369	3	1	4	0	0	1	12	1	2.12457	2	56.178	3	2	0	0	0	1
1986_227	227	1986	1	2	4369	3	1	4	0	0	1	12	1	5	1	62.9131	3	2	0	0	0	1
1986_228	228	1986	1	2	4369	3	1	4	0	0	1	12	1	5	1	47.77	2	1	0	0	0	1
1986_229	229	1986	1	2	4369	3	1	4	0	0	1	12	1	3.5948	2	63.3265	3	2	0	0	0	1
1986_230	230	1986	1	1	4369	3	1	4	0	0	1	1.80683	2	0.150582	2	62.0917	3	2	0	0	0	1
1986_231	231	1986	1	1	4369	3	1	4	0	0	1	12	1	3.12115	2	56.1862	3	2	1	0	0	1
1986_232	232	1986	1	1	4369	3	1	2	1	1	1	12	1	1.59069	2	49.5086	2	1	1	0	0	0
1986_233	233	1986	1	1	4369	3	1	4	0	1	1	12	1	5	1	60.219	3	2	0	0	0	1
1986_234	234	1986	1	1	4369	3	1	4	0	1	1	12	1	5	1	59.3484	3	2	0	0	0	1
1986_235	235	1986	1	2	4319	2	1	4	0	0	2	0.197109	2	0.0164271	2	61.9028	3	2	0	0	0	1
1986_236	236	1986	1	1	4341	3	1	1	1	1	2	0.492773	2	0.0410678	2	64.0164	3	2	0	0	0	0
1986_237	237	1986	1	2	4369	3	1	4	0	0	1	12	1	5	1	61.1828	3	2	1	0	0	1
1986_238	238	1986	1	1	4319	2	1	4	0	0	1	12	1	5	1	57.1253	3	2	0	0	0	1
1986_239	239	1986	1	1	4369	3	1	4	0	0	1	12	1	5	1	61.4456	3	2	0	0	0	1
1986_240	240	1986	1	2	4309	1	1	4	0	0	1	12	1	5	1	58.5845	3	2	0	0	0	1
1986_241	241	1986	1	1	4331	3	1	4	0	0	1	12	1	2.70226	2	44.8104	1	1	0	0	0	1
1986_242	242	1986	1	2	4369	3	1	4	0	0	1	12	1	5	1	44.4819	1	1	0	0	0	1
1986_243	243	1986	1	1	4319	2	1	4	0	1	2	0.328515	2	0.0273785	2	58.8912	3	2	0	0	0	1
1986_244	244	1986	1	1	4331	3	5	3	0	0	2	0.65703	2	0.054757	2	63.9124	3	2	1	0	0	1
1986_245	245	1986	1	1	4319	2	1	4	0	0	2	0.0985545	2	0.00821355	2	64.7721	3	2	0	0	0	1
1986_246	246	1986	1	1	4369	3	1	4	0	1	1	2.62812	2	0.219028	2	59.5975	3	2	1	1	0	1
1986_247	247	1986	1	1	4369	3	1	1	1	0	1	12	1	5	1	58.193	3	2	0	0	0	0
1986_248	248	1986	1	1	4369	3	1	3	0	0	1	12	1	5	1	55.3402	3	2	0	0	0	1
1986_249	249	1986	1	1	4369	3	1	1	1	0	1	12	1	4.35866	2	58.0753	3	2	1	0	0	0
1986_250	250	1986	1	2	4369	3	1	4	0	0	1	12	1	5	1	55.6934	3	2	1	0	0	1
1986_251	251	1986	1	1	4369	3	1	3	0	0	1	12	1	5	1	61.3634	3	2	1	0	0	1
1986_252	252	1986	1	2	4369	3	1	1	1	0	1	12	1	5	1	63.1403	3	2	1	0	0	0
1986_253	253	1986	1	1	4369	3	1	4	0	0	1	12	1	2.43395	2	38.2779	1	1	0	0	0	1
1986_254	254	1986	1	1	4369	3	1	2	1	0	1	12	1	5	1	64.1451	3	2	0	0	0	0
1986_255	255	1986	1	1	4301	1	1	4	0	0	2	0	2	0	2	47.6386	2	1	1	0	0	1
1986_256	256	1986	1	2	4319	2	1	4	0	0	2	0	2	0	2	51.2307	2	1	0	0	0	1
1986_257	257	1986	1	1	4369	3	1	4	0	0	1	12	1	5	1	55.0253	3	2	0	0	0	1
1986_258	258	1986	1	1	4369	3	1	4	0	0	1	2.00394	2	0.167009	2	63.2416	3	2	0	0	0	1
1986_259	259	1986	1	2	4369	3	1	1	1	0	1	12	1	5	1	38.0123	1	1	1	0	0	0
1986_260	260	1986	1	1	4301	1	1	4	0	0	2	0	2	0	2	44.9473	1	1	0	0	0	1
1986_261	261	1986	1	2	4369	3	1	3	0	1	1	12	1	3.71526	2	53.3005	2	1	1	0	0	1
1986_262	262	1986	1	1	4369	3	1	3	0	0	1	12	1	3.6386	2	57.3087	3	2	1	0	0	1
1986_263	263	1986	1	1	4369	3	1	1	1	0	1	12	1	5	1	58.6913	3	2	0	0	0	0
1986_264	264	1986	1	2	4369	3	1	4	0	0	1	12	1	2.4449	2	56.9637	3	2	0	1	0	1
1986_265	265	1986	1	2	4369	3	1	3	0	0	1	12	1	5	1	63.4141	3	2	0	1	0	1
1986_266	266	1986	1	2	4369	3	1	3	0	0	1	12	1	5	1	61.3689	3	2	1	1	0	1
1986_267	267	1986	1	2	4301	1	1	4	0	0	2	0	2	0	2	63.4798	3	2	0	0	0	1
1986_268	268	1986	1	2	4369	3	1	3	0	0	1	12	1	5	1	48.4627	2	1	0	0	0	1
1986_269	269	1986	1	1	4369	3	1	4	0	0	1	1.0184	2	0.0848734	2	51.4059	2	1	0	0	0	1
1986_270	270	1986	1	1	4369	3	1	4	0	0	1	9.98686	2	0.832307	2	57.4921	3	2	0	0	0	1
1986_271	271	1986	1	2	4369	3	1	4	0	0	1	12	1	5	1	59.0116	3	2	0	0	0	1
1986_272	272	1986	1	2	4369	3	1	4	0	0	1	12	1	5	1	52.9829	2	1	0	0	0	1
1986_273	273	1986	1	2	4369	3	1	4	0	0	1	12	1	5	1	52.4709	2	1	0	0	0	1
1986_274	274	1986	1	1	4369	3	1	4	0	0	1	12	1	5	1	57.1992	3	2	0	0	0	1
1986_275	275	1986	1	2	4369	3	1	2	1	0	1	12	1	4.80767	2	62.527	3	2	0	0	0	0
1986_276	276	1986	1	1	4369	3	1	4	0	0	1	12	1	5	1	63.7399	3	2	0	0	0	1
1986_277	277	1986	1	2	4369	3	1	4	0	0	1	12	1	5	1	58.3984	3	2	0	0	0	1
1986_278	278	1986	1	1	4369	3	1	4	0	0	1	12	1	5	1	63.3949	3	2	0	0	0	1
1986_279	279	1986	1	2	4369	3	1	2	1	0	1	12	1	5	1	59.7262	3	2	0	0	0	0
1986_280	280	1986	1	1	4321	4	1	4	0	0	2	0	2	0	2	53.4155	2	1	0	0	0	1
1986_282	282	1986	1	2	4369	3	1	4	0	0	1	12	1	5	1	57.232	3	2	1	0	0	1
1986_283	283	1986	1	2	4369	3	1	4	0	0	1	12	1	5	1	63.0445	3	2	0	0	0	1
1986_284	284	1986	1	1	4369	3	1	4	0	0	1	8.08147	2	0.673511	2	63.2608	3	2	0	0	0	1
1986_285	285	1986	1	2	4369	3	1	4	0	0	1	12	1	5	1	62.5435	3	2	1	0	0	1
1986_286	286	1986	1	2	4369	3	1	4	0	0	1	12	1	5	1	60.5914	3	2	0	0	0	1
1986_287	287	1986	1	2	4369	3	1	4	0	0	1	12	1	5	1	49.1554	2	1	0	0	0	1
1986_288	288	1986	1	2	4369	3	1	4	0	0	1	12	1	5	1	60.1259	3	2	0	0	0	1
1986_289	289	1986	1	2	4369	3	1	4	0	0	1	12	1	5	1	52.1259	2	1	1	0	0	1
1986_290	290	1986	1	1	4369	3	1	4	0	0	1	12	1	5	1	27.0445	1	1	0	0	0	1
1986_291	291	1986	1	1	4369	3	1	4	0	0	1	12	1	5	1	63.3785	3	2	0	0	0	1
1986_292	292	1986	1	1	4369	3	1	4	0	0	1	12	1	5	1	41.1472	1	1	0	0	0	1
1986_293	293	1986	1	2	4369	3	1	4	0	0	1	12	1	5	1	60.5038	3	2	0	0	0	1
1986_294	294	1986	1	1	9999	4	4	4	0	0	2	0	2	0	2	57.5168	3	2	0	0	0	0
1986_295	295	1986	1	1	4369	3	1	1	1	0	2	0	2	0	2	56.9062	3	2	1	0	0	0
1986_296	296	1986	1	2	4369	3	1	1	1	0	2	0	2	0	2	61.1718	3	2	1	0	0	0
1986_297	297	1986	1	1	4369	3	1	2	1	0	1	12	1	1.99316	2	55.77	3	2	0	0	0	0
1986_298	298	1986	1	2	4369	3	1	2	1	0	1	12	1	5	1	29.9603	1	1	0	0	0	0
1986_299	299	1986	1	2	4369	3	1	2	1	0	1	12	1	2.7269	2	53.9658	2	1	0	1	0	0
1986_300	300	1986	1	2	4369	3	1	2	1	0	1	12	1	5	1	50.3737	2	1	0	0	0	0
1986_301	301	1986	1	1	4369	3	1	1	1	0	2	0.131406	2	0.0109514	2	47.384	2	1	0	0	0	0
1986_302	302	1986	1	1	4369	3	1	2	1	1	2	0.197109	2	0.0164271	2	58.141	3	2	1	0	0	0
1986_510	510	1986	1	1	4341	3	1	3	0	0	2	0.131406	2	0.0109514	2	61.9165	3	2	0	0	0	1
1986_511	511	1986	1	1	9999	4	4	1	1	0	2	0	2	0	2	53.629	2	1	1	0	0	0
1986_512	512	1986	1	2	4369	3	9	4	0	0	2	0	2	0	2	52.4545	2	1	0	0	0	1
1986_513	513	1986	1	1	4369	3	9	4	0	0	2	0	2	0	2	63.6715	3	2	0	0	0	1
1986_514	514	1986	1	1	4341	3	1	4	0	0	2	0	2	0	2	63.4305	3	2	0	0	0	1
1986_515	515	1986	1	2	4369	3	9	4	0	0	2	0	2	0	2	64.0164	3	2	0	0	0	1
1986_516	516	1986	1	1	4369	3	9	4	0	0	2	0	2	0	2	51.3703	2	1	0	0	0	1
1986_517	517	1986	1	1	4369	3	1	4	0	0	2	0.0328515	2	0.00273785	2	48.1123	2	1	0	0	0	1
1986_518	518	1986	1	2	4369	3	9	4	0	0	2	0	2	0	2	58.152	3	2	0	0	0	1
1986_519	519	1986	1	1	4369	3	9	4	0	0	2	0	2	0	2	54.8857	2	1	0	0	0	1
1986_520	520	1986	1	2	4311	2	1	4	0	0	2	0	2	0	2	56.3012	3	2	0	1	0	1
1986_521	521	1986	1	1	4369	3	9	4	0	0	2	0	2	0	2	64.9582	3	2	0	0	0	1
1986_522	522	1986	1	1	4341	3	1	4	0	0	2	0.065703	2	0.0054757	2	59.1978	3	2	1	0	0	1
1987_1	1	1987	1	1	4369	3	1	4	0	1	1	12	1	5	1	62.037	3	2	0	0	0	1
1987_2	2	1987	1	1	4369	3	1	4	0	0	1	12	1	5	1	58.6037	3	2	0	0	0	1
1987_3	3	1987	1	1	4349	3	1	3	0	0	2	0.164258	2	0.0136893	2	63.4606	3	2	0	0	0	1
1987_4	4	1987	1	2	4369	3	1	4	0	1	1	12	1	5	1	64.3669	3	2	0	1	0	1
1987_5	5	1987	1	2	4369	3	1	4	0	0	1	12	1	5	1	55.6167	3	2	0	0	0	1
1987_6	6	1987	1	2	4369	3	1	4	0	0	1	12	1	5	1	40.783	1	1	0	0	0	1
1987_7	7	1987	1	1	4369	3	1	4	0	0	1	12	1	5	1	61.4648	3	2	0	0	0	1
1987_8	8	1987	1	2	4369	3	1	4	0	0	1	12	1	5	1	55.3539	3	2	0	0	0	1
1987_9	9	1987	1	1	4301	1	1	4	0	0	2	0.361367	2	0.0301164	2	45.4045	2	1	0	0	0	1
1987_10	10	1987	1	2	4319	2	1	4	0	0	2	0	2	0	2	59.2909	3	2	1	0	0	1
1987_11	11	1987	1	1	4369	3	1	2	1	0	1	12	1	2.61191	2	62.1739	3	2	0	0	0	0
1987_12	12	1987	1	1	4369	3	1	4	0	0	1	12	1	5	1	51.6523	2	1	1	0	0	1
1987_13	13	1987	1	1	4340	3	1	1	1	1	2	0.164258	2	0.0136893	2	56.2847	3	2	1	0	0	0
1987_14	14	1987	1	1	4369	3	1	1	1	0	1	12	1	4.90623	2	60.1533	3	2	0	0	0	0
1987_15	15	1987	1	1	4319	2	1	4	0	0	2	0.065703	2	0.0054757	2	53.681	2	1	0	0	0	1
1987_16	16	1987	1	2	4349	3	1	1	1	0	2	0.131406	2	0.0109514	2	37.1198	1	1	0	0	0	0
1987_17	17	1987	1	1	4369	3	1	4	0	0	1	11.2352	2	0.936345	2	51.9398	2	1	0	0	0	1
1987_18	18	1987	1	1	4369	3	1	4	0	1	1	9.92116	2	0.826831	2	58.601	3	2	0	0	0	1
1987_19	19	1987	1	1	4369	3	1	4	0	0	1	12	1	5	1	41.0048	1	1	1	0	0	1
1987_20	20	1987	1	2	4369	3	1	4	0	0	1	12	1	1.3963	2	56.1123	3	2	0	0	0	1
1987_21	21	1987	1	1	4369	3	1	2	1	0	1	12	1	1.56879	2	52.5695	2	1	1	0	0	0
1987_22	22	1987	1	1	4369	3	1	4	0	0	1	12	1	5	1	54.4038	2	1	0	0	0	1
1987_23	23	1987	1	2	4369	3	1	4	0	0	1	12	1	5	1	64.5229	3	2	0	0	0	1
1987_24	24	1987	1	2	4369	3	1	4	0	0	1	12	1	5	1	37.0157	1	1	0	0	0	1
1987_25	25	1987	1	2	4369	3	1	4	0	0	1	12	1	5	1	55.8303	3	2	0	0	0	1
1987_26	26	1987	1	1	9999	4	4	4	0	0	1	12	1	5	1	44.5065	1	1	1	0	1	0
1987_27	27	1987	1	2	4369	3	1	4	0	0	1	12	1	4.45722	2	61.232	3	2	0	1	0	1
1987_28	28	1987	1	2	4369	3	1	4	0	0	1	12	1	5	1	43.3238	1	1	0	0	0	1
1987_29	29	1987	1	2	4369	3	1	4	0	0	1	12	1	5	1	50.5955	2	1	1	0	0	1
1987_30	30	1987	1	1	4369	3	1	4	0	0	1	12	1	3.52635	2	44.1123	1	1	1	0	0	1
1987_31	31	1987	1	1	4369	3	1	3	0	0	1	12	1	5	1	64.1506	3	2	0	0	0	1
1987_32	32	1987	1	1	4369	3	1	4	0	0	1	12	1	5	1	53.7112	2	1	1	0	0	1
1987_33	33	1987	1	2	4369	3	1	4	0	0	1	12	1	5	1	49.3908	2	1	0	0	0	1
1987_34	34	1987	1	1	4369	3	1	1	1	0	1	7.35874	2	0.613279	2	63.6496	3	2	0	0	0	0
1987_35	35	1987	1	1	9999	4	4	4	0	0	1	12	1	5	1	60.5366	3	2	0	0	0	0
1987_36	36	1987	1	2	4369	3	1	4	0	0	1	12	1	5	1	45.7796	2	1	1	0	0	1
1987_37	37	1987	1	1	4369	3	1	4	0	0	1	12	1	5	1	42.3628	1	1	1	0	0	1
1987_38	38	1987	1	2	4369	3	1	4	0	0	1	12	1	5	1	54.193	2	1	1	0	0	1
1987_39	39	1987	1	1	4369	3	1	4	0	1	1	12	1	5	1	62.6256	3	2	0	0	0	1
1987_40	40	1987	1	2	4319	2	1	3	0	0	2	0	2	0	2	46.7132	2	1	1	0	0	1
1987_41	41	1987	1	2	4340	3	1	4	0	0	2	0.394218	2	0.0328542	2	55.1841	3	2	0	0	0	1
1987_42	42	1987	1	2	4369	3	1	4	0	0	1	12	1	5	1	59.8357	3	2	0	0	0	1
1987_43	43	1987	1	1	4369	3	1	1	1	0	1	12	1	1.76865	2	63.4579	3	2	0	0	0	0
1987_44	44	1987	1	2	4369	3	1	4	0	0	1	12	1	5	1	52.5038	2	1	0	0	0	1
1987_45	45	1987	1	1	4369	3	1	4	0	0	1	12	1	5	1	57.8891	3	2	0	0	0	1
1987_46	46	1987	1	2	9999	4	4	4	0	0	1	12	1	5	1	39.7974	1	1	0	0	0	0
1987_47	47	1987	1	1	4369	3	1	4	0	1	1	12	1	5	1	60.7693	3	2	0	0	0	1
1987_48	48	1987	1	2	4369	3	1	4	0	0	1	12	1	5	1	62.8611	3	2	0	0	0	1
1987_49	49	1987	1	1	4319	2	1	3	0	0	2	0.0328515	2	0.00273785	2	55.4059	3	2	0	0	0	1
1987_50	50	1987	1	2	4319	2	1	4	0	0	2	0.0328515	2	0.00273785	2	55.9726	3	2	1	0	0	1
1987_51	51	1987	1	1	4319	2	1	3	0	0	2	0.0328515	2	0.00273785	2	59.9316	3	2	1	0	0	1
1987_52	52	1987	1	1	4319	2	5	1	1	1	2	0	2	0	2	59.6496	3	2	1	1	0	0
1987_53	53	1987	1	1	4369	3	1	3	0	0	1	12	1	2.75154	2	57.5661	3	2	0	1	0	1
1987_54	54	1987	1	1	4369	3	1	4	0	0	1	12	1	5	1	54.423	2	1	1	0	0	1
1987_55	55	1987	1	2	4369	3	1	4	0	0	1	12	1	5	1	63.0007	3	2	0	1	0	1
1987_56	56	1987	1	2	4369	3	1	1	1	0	1	12	1	2.27789	2	57.9877	3	2	1	0	0	0
1987_57	57	1987	1	1	4369	3	9	3	0	0	1	12	1	5	1	62.3491	3	2	0	0	0	1
1987_58	58	1987	1	1	4369	3	1	4	0	0	1	12	1	5	1	57.3333	3	2	1	0	0	1
1987_59	59	1987	1	1	4369	3	1	1	1	0	1	12	1	5	1	37.7139	1	1	1	0	0	0
1987_60	60	1987	1	2	4369	3	1	4	0	0	1	12	1	5	1	36.6324	1	1	0	0	0	1
1987_61	61	1987	1	2	4369	3	1	4	0	0	1	12	1	5	1	64.1615	3	2	1	0	0	1
1987_62	62	1987	1	2	4369	3	1	4	0	0	1	12	1	5	1	50.1848	2	1	0	0	0	1
1987_63	63	1987	1	2	4369	3	1	4	0	0	1	12	1	5	1	63.4743	3	2	0	1	0	1
1987_64	64	1987	1	2	4369	3	1	3	0	0	1	12	1	5	1	55.3073	3	2	0	0	0	1
1987_65	65	1987	1	1	4369	3	1	3	0	0	1	12	1	2.70226	2	57.7385	3	2	0	0	0	1
1987_66	66	1987	1	2	4369	3	1	3	0	0	1	12	1	5	1	63.1211	3	2	0	0	0	1
1987_67	67	1987	1	2	4369	3	1	4	0	0	1	12	1	5	1	50.6694	2	1	1	0	0	1
1987_68	68	1987	1	1	4369	3	1	4	0	0	1	12	1	5	1	49.1828	2	1	1	0	0	1
1987_69	69	1987	1	2	4369	3	1	3	0	0	1	12	1	5	1	55.8357	3	2	0	0	0	1
1987_70	70	1987	1	2	9999	4	4	4	0	0	1	12	1	2.44764	2	64.0027	3	2	1	0	0	0
1987_71	71	1987	1	1	4369	3	1	4	0	0	1	12	1	2.4011	2	51.5702	2	1	0	0	0	1
1987_72	72	1987	1	1	4331	3	1	4	0	0	1	12	1	5	1	54.6146	2	1	0	0	0	1
1987_73	73	1987	1	2	9999	4	4	4	0	0	1	12	1	5	1	60.1123	3	2	0	0	0	0
1987_74	74	1987	1	1	9999	4	4	4	0	0	1	12	1	4.70637	2	51.0418	2	1	0	0	0	0
1987_75	75	1987	1	2	4369	3	1	2	1	0	1	12	1	5	1	45.2813	2	1	1	0	0	0
1987_76	76	1987	1	2	4369	3	1	2	1	0	1	12	1	5	1	60.2902	3	2	1	0	0	0
1987_77	77	1987	1	1	4369	3	1	4	0	0	1	12	1	5	1	53.1061	2	1	0	0	0	1
1987_78	78	1987	1	2	4319	2	1	3	0	0	2	0.0985545	2	0.00821355	2	55.1157	3	2	0	0	0	1
1987_79	79	1987	1	1	4319	2	1	2	1	0	2	0	2	0	2	35.948	1	1	1	0	0	0
1987_80	80	1987	1	2	4340	3	1	3	0	0	2	0.065703	2	0.0054757	2	62.9843	3	2	0	0	0	1
1987_81	81	1987	1	2	4369	3	1	4	0	0	1	12	1	5	1	52.7693	2	1	1	0	0	1
1987_82	82	1987	1	2	4369	3	1	4	0	0	1	12	1	5	1	54.8556	2	1	0	0	0	1
1987_83	83	1987	1	1	4369	3	1	4	0	1	1	2.59527	2	0.21629	2	52.8268	2	1	0	0	0	1
1987_84	84	1987	1	2	4369	3	1	4	0	0	1	12	1	3.89596	2	51.9179	2	1	1	0	0	1
1987_85	85	1987	1	1	4369	3	1	4	0	1	1	12	1	1.18275	2	54.2533	2	1	0	0	0	1
1987_86	86	1987	1	2	4369	3	1	1	1	0	1	12	1	5	1	53.6345	2	1	0	0	0	0
1987_87	87	1987	1	1	4330	3	1	1	1	0	2	0.164258	2	0.0136893	2	59.5702	3	2	0	0	0	0
1987_88	88	1987	1	2	4349	3	1	3	0	0	2	0.886991	2	0.073922	2	59.77	3	2	0	1	0	1
1987_89	89	1987	1	2	4369	3	1	4	0	0	1	12	1	5	1	61.3415	3	2	1	0	0	1
1987_90	90	1987	1	2	4369	3	1	4	0	0	1	12	1	5	1	61.306	3	2	0	0	0	1
1987_91	91	1987	1	1	4369	3	1	4	0	0	1	12	1	5	1	62.0917	3	2	0	0	0	1
1987_92	92	1987	1	2	4301	1	1	4	0	0	2	0.0328515	2	0.00273785	2	55.3155	3	2	0	0	0	1
1987_93	93	1987	1	2	4330	3	1	1	1	0	2	0.0985545	2	0.00821355	2	55.3895	3	2	0	1	0	0
1987_94	94	1987	1	2	4369	3	1	4	0	0	1	12	1	5	1	38.8118	1	1	0	0	0	1
1987_95	95	1987	1	2	4369	3	1	1	1	0	1	12	1	5	1	47.1896	2	1	0	0	0	0
1987_96	96	1987	1	1	4369	3	1	1	1	1	1	11.498	2	0.958248	2	56.8049	3	2	0	0	0	0
1987_97	97	1987	1	2	4369	3	1	4	0	0	1	12	1	5	1	61.8125	3	2	0	0	0	1
1987_98	98	1987	1	1	4369	3	1	4	0	0	1	12	1	4.72005	2	40.3751	1	1	1	0	1	1
1987_99	99	1987	1	1	4369	3	1	4	0	0	1	2.82523	2	0.235455	2	50.3217	2	1	0	0	0	1
1987_100	100	1987	1	1	4340	3	1	4	0	0	2	0.525624	2	0.0438056	2	58.4942	3	2	1	0	0	1
1987_101	101	1987	1	2	4349	3	1	3	0	0	2	0.295664	2	0.0246407	2	50.3299	2	1	0	0	0	1
1987_102	102	1987	1	1	4369	3	1	4	0	0	1	12	1	5	1	54.4422	2	1	0	0	0	1
1987_103	103	1987	1	1	4369	3	1	4	0	0	1	12	1	5	1	49.8426	2	1	1	0	0	1
1987_104	104	1987	1	1	4369	3	1	4	0	0	1	12	1	2.80903	2	58.3737	3	2	0	0	0	1
1987_105	105	1987	1	2	4369	3	1	4	0	0	1	12	1	5	1	60.0575	3	2	0	0	0	1
1987_106	106	1987	1	2	4330	3	1	3	0	1	2	0.0985545	2	0.00821355	2	57.5195	3	2	0	0	0	1
1987_107	107	1987	1	1	4369	3	1	1	1	0	1	12	1	3.24162	2	50.1547	2	1	0	0	0	0
1987_108	108	1987	1	2	4301	1	1	4	0	0	2	0.0328515	2	0.00273785	2	54.5462	2	1	1	1	0	1
1987_109	109	1987	1	2	4369	3	1	4	0	0	1	12	1	5	1	50.2423	2	1	0	0	0	1
1987_110	110	1987	1	1	4369	3	1	4	0	0	1	12	1	5	1	41.1773	1	1	0	0	0	1
1987_111	111	1987	1	2	9999	4	4	4	0	0	1	12	1	5	1	58.9733	3	2	0	0	0	0
1987_112	112	1987	1	2	4369	3	1	4	0	0	1	12	1	5	1	49.5907	2	1	0	0	0	1
1987_113	113	1987	1	1	4369	3	1	4	0	0	1	12	1	5	1	59.1102	3	2	0	0	0	1
1987_114	114	1987	1	2	4369	3	1	4	0	0	1	12	1	5	1	59.6742	3	2	0	0	0	1
1987_115	115	1987	1	1	4319	2	1	4	0	0	2	0	2	0	2	63.1732	3	2	1	0	0	1
1987_116	116	1987	1	1	4369	3	1	1	1	0	1	12	1	5	1	58.8638	3	2	0	0	0	0
1987_117	117	1987	1	1	4369	3	1	1	1	0	1	12	1	5	1	54.9678	2	1	0	0	0	0
1987_118	118	1987	1	2	4369	3	1	4	0	0	1	12	1	5	1	50.5352	2	1	1	0	0	1
1987_119	119	1987	1	1	4349	3	1	3	0	0	2	0.164258	2	0.0136893	2	59.4168	3	2	0	1	0	1
1987_120	120	1987	1	1	4341	3	1	3	0	0	2	0.0328515	2	0.00273785	2	64.4079	3	2	0	1	0	1
1987_121	121	1987	1	1	4369	3	1	4	0	0	1	12	1	4.49008	2	58.3107	3	2	0	0	0	1
1987_122	122	1987	1	1	4369	3	1	4	0	0	1	12	1	5	1	60.1916	3	2	0	0	0	1
1987_123	123	1987	1	2	4369	3	1	4	0	0	1	12	1	5	1	63.0637	3	2	0	0	0	1
1987_124	124	1987	1	1	4369	3	1	2	1	0	1	12	1	5	1	45.8125	2	1	0	0	0	0
1987_125	125	1987	1	2	4369	3	1	4	0	0	1	12	1	5	1	60.8296	3	2	0	0	0	1
1987_126	126	1987	1	2	4369	3	1	4	0	0	1	12	1	5	1	64.2409	3	2	0	0	0	1
1987_127	127	1987	1	1	4369	3	1	1	1	0	1	12	1	5	1	50.8474	2	1	0	0	0	0
1987_128	128	1987	1	2	9999	4	4	4	0	0	1	12	1	5	1	52.6352	2	1	0	0	0	0
1987_129	129	1987	1	1	4369	3	1	4	0	1	1	12	1	1.06776	2	55.6906	3	2	0	0	0	1
1987_130	130	1987	1	1	4369	3	1	4	0	0	1	12	1	5	1	52.2628	2	1	1	0	0	1
1987_131	131	1987	1	2	4369	3	1	4	0	0	1	12	1	1.26489	2	55.9535	3	2	1	0	0	1
1987_132	132	1987	1	1	4369	3	1	1	1	0	1	12	1	5	1	57.4045	3	2	1	0	1	0
1987_133	133	1987	1	1	4369	3	1	1	1	0	1	12	1	5	1	47.4634	2	1	0	0	0	0
1987_134	134	1987	1	1	4349	3	1	1	1	0	2	0.197109	2	0.0164271	2	60.4545	3	2	0	0	0	0
1987_135	135	1987	1	1	4330	3	1	4	0	1	2	0.065703	2	0.0054757	2	59.1348	3	2	1	0	0	1
1987_136	136	1987	1	1	4369	3	1	4	0	0	1	12	1	5	1	58.7132	3	2	0	0	0	1
1987_137	137	1987	1	1	4369	3	1	4	0	1	1	11.8922	2	0.991102	2	59.102	3	2	0	0	0	1
1987_138	138	1987	1	1	4369	3	1	4	0	0	1	12	1	5	1	48.1697	2	1	0	0	0	1
1987_139	139	1987	1	1	4369	3	1	4	0	1	1	12	1	5	1	40.0493	1	1	0	0	0	1
1987_140	140	1987	1	1	4369	3	1	4	0	1	1	12	1	3.92334	2	63.3648	3	2	0	0	0	1
1987_141	141	1987	1	1	4331	3	1	1	1	0	2	0.197109	2	0.0164271	2	45.8179	2	1	0	1	0	0
1987_142	142	1987	1	1	4369	3	1	4	0	0	1	12	1	1.50582	2	63.7837	3	2	1	0	0	1
1987_143	143	1987	1	1	4369	3	1	4	0	0	1	12	1	5	1	35.436	1	1	1	0	0	1
1987_144	144	1987	1	1	4349	3	5	1	1	0	2	0.262812	2	0.0219028	2	60.9117	3	2	1	0	0	0
1987_145	145	1987	1	1	4340	3	1	3	0	0	2	0.164258	2	0.0136893	2	51.9726	2	1	0	0	0	1
1987_146	146	1987	1	2	4319	2	1	3	0	0	2	0.0328515	2	0.00273785	2	53.4675	2	1	0	0	0	1
1987_147	147	1987	1	1	4369	3	1	4	0	0	1	12	1	3.44422	2	55.4634	3	2	0	0	1	1
1987_148	148	1987	1	2	4369	3	1	1	1	0	1	12	1	5	1	59.3484	3	2	1	0	0	0
1987_149	149	1987	1	2	4369	3	1	4	0	0	1	12	1	5	1	52.0301	2	1	0	0	0	1
1987_150	150	1987	1	1	4369	3	1	4	0	0	1	12	1	5	1	63.3812	3	2	0	0	0	1
1987_151	151	1987	1	1	4369	3	1	2	1	0	1	12	1	5	1	51.9644	2	1	1	0	0	0
1987_152	152	1987	1	1	4369	3	1	4	0	0	1	12	1	5	1	47.6277	2	1	0	0	1	1
1987_153	153	1987	1	1	4369	3	1	4	0	0	1	12	1	5	1	63.8193	3	2	0	0	0	1
1987_154	154	1987	1	1	4369	3	1	1	1	1	1	12	1	3.38125	2	54.8583	2	1	0	0	0	0
1987_155	155	1987	1	2	4369	3	1	3	0	1	1	12	1	5	1	63.2033	3	2	1	1	0	1
1987_156	156	1987	1	2	9999	4	4	4	0	0	1	12	1	5	1	52.4353	2	1	0	0	0	0
1987_157	157	1987	1	1	4369	3	1	1	1	0	1	12	1	5	1	48.6324	2	1	1	0	0	0
1987_158	158	1987	1	1	4369	3	1	4	0	0	1	12	1	3.91513	2	61.3744	3	2	0	0	0	1
1987_159	159	1987	1	2	4369	3	1	4	0	0	2	0.164258	2	0.0136893	2	59.7098	3	2	0	0	0	1
1987_160	160	1987	1	1	4369	3	1	4	0	1	1	12	1	2.31896	2	63.9014	3	2	0	0	0	1
1987_161	161	1987	1	2	4369	3	1	4	0	0	1	12	1	5	1	45.3908	2	1	1	0	0	1
1987_162	162	1987	1	1	4369	3	1	4	0	0	1	12	1	5	1	61.5359	3	2	0	0	0	1
1987_163	163	1987	1	2	4369	3	9	4	0	0	1	12	1	5	1	58.7187	3	2	1	1	0	1
1987_164	164	1987	1	2	4369	3	1	4	0	0	1	12	1	5	1	56.95	3	2	1	0	0	1
1987_165	165	1987	1	1	4369	3	1	4	0	0	1	12	1	3.54825	2	55.9589	3	2	0	0	0	1
1987_166	166	1987	1	2	4349	3	1	3	0	0	2	0.131406	2	0.0109514	2	61.922	3	2	0	0	0	1
1987_167	167	1987	1	1	4369	3	1	1	1	0	1	6.66886	2	0.555784	2	63.1129	3	2	1	0	0	0
1987_168	168	1987	1	1	4349	3	1	2	1	0	2	0	2	0	2	63.6687	3	2	0	0	0	0
1987_169	169	1987	1	1	4369	3	1	4	0	0	1	12	1	2.34634	2	47.9863	2	1	0	1	0	1
1987_170	170	1987	1	1	4369	3	1	2	1	0	1	12	1	2.17933	2	48.1533	2	1	0	1	1	0
1987_171	171	1987	1	1	4369	3	1	4	0	0	1	12	1	5	1	61.2129	3	2	0	0	0	1
1987_172	172	1987	1	2	4369	3	1	4	0	0	1	12	1	5	1	50.9131	2	1	1	0	0	1
1987_173	173	1987	1	2	4369	3	1	1	1	0	1	1.1498	2	0.0958248	2	43.7837	1	1	0	0	0	0
1987_174	174	1987	1	2	4369	3	1	4	0	0	1	12	1	5	1	34.7652	1	1	1	0	0	1
1987_175	175	1987	1	1	4369	3	1	4	0	0	1	12	1	5	1	43.8932	1	1	1	0	0	1
1987_176	176	1987	1	1	4349	3	1	2	1	0	2	0.164258	2	0.0136893	2	64.8433	3	2	0	1	0	0
1987_177	177	1987	1	2	4301	1	1	4	0	0	2	0	2	0	2	64.115	3	2	1	0	0	1
1987_178	178	1987	1	1	4369	3	1	4	0	0	1	12	1	5	1	62.4038	3	2	0	0	0	1
1987_179	179	1987	1	2	4369	3	1	4	0	0	1	12	1	5	1	59.7399	3	2	0	0	0	1
1987_180	180	1987	1	1	4369	3	1	4	0	0	1	12	1	2.3217	2	58.8008	3	2	0	0	0	1
1987_181	181	1987	1	1	4369	3	1	4	0	0	1	12	1	3.70431	2	42.8172	1	1	0	0	0	1
1987_182	182	1987	1	2	4369	3	1	2	1	0	1	12	1	4.39151	2	61.6509	3	2	1	1	0	0
1987_183	183	1987	1	2	4369	3	1	4	0	0	1	12	1	5	1	45.0842	2	1	0	0	0	1
1987_184	184	1987	1	1	4369	3	1	4	0	1	1	12	1	5	1	44.6352	1	1	0	0	0	1
1987_185	185	1987	1	1	4369	3	1	2	1	0	1	12	1	5	1	61.2813	3	2	0	0	0	0
1987_186	186	1987	1	1	4319	2	1	1	1	0	2	0.0328515	2	0.00273785	2	47.1458	2	1	1	0	0	0
1987_187	187	1987	1	1	4369	3	1	4	0	1	1	6.80026	2	0.566735	2	57.0595	3	2	0	1	0	1
1987_188	188	1987	1	2	4369	3	1	4	0	0	1	12	1	5	1	62.9624	3	2	0	0	0	1
1987_189	189	1987	1	1	4319	2	1	4	0	0	1	12	1	5	1	28.1287	1	1	0	0	1	1
1987_190	190	1987	1	2	4340	3	1	4	0	0	1	12	1	5	1	58.1218	3	2	0	0	1	1
1987_191	191	1987	1	1	4369	3	9	4	0	0	1	12	1	5	1	57.807	3	2	0	0	1	1
1987_192	192	1987	1	1	4340	3	1	1	1	0	1	12	1	5	1	58.9021	3	2	1	0	0	0
1987_193	193	1987	1	2	4369	3	9	3	0	0	1	12	1	5	1	55.1786	3	2	0	0	1	1
1987_194	194	1987	1	1	4331	3	1	4	0	1	1	12	1	5	1	58.8255	3	2	0	0	0	1
1987_195	195	1987	1	2	4319	2	1	4	0	0	1	12	1	5	1	25.1773	1	1	0	0	1	1
1987_196	196	1987	1	1	4331	3	1	2	1	0	2	0.755585	2	0.0629706	2	58.3956	3	2	0	0	0	0
1987_197	197	1987	1	1	4301	1	1	4	0	0	2	0.065703	2	0.0054757	2	46.5763	2	1	1	0	0	1
1987_198	198	1987	1	2	4309	1	1	4	0	0	1	12	1	5	1	37.243	1	1	0	0	0	1
1987_199	199	1987	1	2	4369	3	1	4	0	0	1	12	1	5	1	44.9719	1	1	1	0	0	1
1987_200	200	1987	1	2	4331	3	1	2	1	0	1	12	1	5	1	57.0595	3	2	0	1	0	0
1987_201	201	1987	1	2	4319	2	1	3	0	0	2	0.0328515	2	0.00273785	2	53.0322	2	1	0	0	0	1
1987_202	202	1987	1	2	4369	3	1	4	0	0	1	12	1	5	1	53.7084	2	1	0	0	0	1
1987_203	203	1987	1	2	4309	1	1	4	0	0	1	12	1	5	1	57.9001	3	2	1	0	0	1
1987_204	204	1987	1	1	4319	2	1	4	0	0	1	12	1	5	1	51.6797	2	1	1	0	0	1
1987_205	205	1987	1	1	4369	3	1	4	0	0	1	12	1	5	1	48.4052	2	1	1	0	0	1
1987_206	206	1987	1	2	4369	3	1	4	0	0	1	12	1	5	1	61.5469	3	2	0	0	0	1
1987_207	207	1987	1	1	4301	1	1	4	0	0	2	0.0985545	2	0.00821355	2	40.4326	1	1	0	0	0	1
1987_208	208	1987	1	1	4369	3	1	4	0	1	1	12	1	5	1	62.4093	3	2	0	0	0	1
1987_209	209	1987	1	1	4369	3	9	4	0	1	1	12	1	5	1	53.3142	2	1	1	0	0	1
1987_210	210	1987	1	1	4349	3	1	4	0	0	1	12	1	5	1	44.0137	1	1	0	0	0	1
1987_211	211	1987	1	2	4319	2	1	3	0	0	1	12	1	5	1	43.2005	1	1	0	0	0	1
1987_212	212	1987	1	2	4369	3	1	4	0	0	1	12	1	5	1	50.9158	2	1	0	0	0	1
1987_213	213	1987	1	1	4369	3	1	4	0	0	1	12	1	5	1	63.5784	3	2	0	0	0	1
1987_214	214	1987	1	1	4349	3	1	2	1	0	1	12	1	3.88227	2	46.1766	2	1	0	0	0	0
1987_215	215	1987	1	1	4331	3	5	4	0	0	2	0.0328515	2	0.00273785	2	53.5003	2	1	0	0	0	1
1987_216	216	1987	1	2	4319	2	1	4	0	0	2	0.0328515	2	0.00273785	2	48.9856	2	1	1	0	0	1
1987_217	217	1987	1	2	4301	1	1	4	0	0	2	0.197109	2	0.0164271	2	53.0322	2	1	0	0	0	1
1987_218	218	1987	1	1	4369	3	1	4	0	0	1	12	1	5	1	48.846	2	1	0	0	0	1
1987_219	219	1987	1	1	4331	3	1	4	0	0	1	12	1	5	1	59.9042	3	2	0	0	1	1
1987_220	220	1987	1	2	4369	3	1	3	0	0	1	12	1	5	1	42.4942	1	1	0	0	0	1
1987_221	221	1987	1	2	4319	2	1	4	0	0	1	12	1	5	1	51.3018	2	1	1	0	0	1
1987_222	222	1987	1	1	4340	3	1	4	0	0	1	12	1	2.85832	2	59.9261	3	2	1	0	0	1
1987_223	223	1987	1	1	4369	3	1	4	0	0	1	12	1	5	1	46.1109	2	1	0	0	0	1
1987_224	224	1987	1	1	4331	3	1	4	0	0	1	1.05125	2	0.0876112	2	48.2902	2	1	0	0	0	1
1987_225	225	1987	1	1	4369	3	1	4	0	1	1	12	1	5	1	45.8782	2	1	0	0	1	1
1987_226	226	1987	1	1	4369	3	1	4	0	0	1	12	1	5	1	42.2313	1	1	1	0	0	1
1987_227	227	1987	1	2	4369	3	1	3	0	0	1	12	1	5	1	48.46	2	1	1	0	0	1
1987_228	228	1987	1	2	9999	4	4	4	0	0	1	12	1	5	1	60.5038	3	2	0	0	0	0
1987_229	229	1987	1	1	4340	3	1	4	0	0	1	12	1	5	1	47.5209	2	1	0	0	1	1
1987_230	230	1987	1	1	4301	1	1	4	0	0	2	0.0985545	2	0.00821355	2	42.0589	1	1	0	0	0	1
1987_231	231	1987	1	1	4301	1	1	4	0	0	2	0.197109	2	0.0164271	2	57.7604	3	2	0	0	0	1
1987_232	232	1987	1	1	4319	2	1	4	0	1	2	0.0328515	2	0.00273785	2	47.6824	2	1	1	0	0	1
1987_233	233	1987	1	2	4301	1	1	3	0	0	2	0.0985545	2	0.00821355	2	59.9617	3	2	0	0	0	1
1987_234	234	1987	1	1	4369	3	1	4	0	0	1	12	1	5	1	47.1869	2	1	1	0	0	1
1987_235	235	1987	1	2	4309	1	1	4	0	0	1	12	1	5	1	60.5476	3	2	0	0	0	1
1987_236	236	1987	1	1	4301	1	1	4	0	0	2	0.065703	2	0.0054757	2	58.9514	3	2	1	0	0	1
1987_237	237	1987	1	2	4319	2	1	3	0	0	2	0.131406	2	0.0109514	2	60.8296	3	2	1	0	0	1
1987_238	238	1987	1	2	4319	2	1	4	0	0	2	0.131406	2	0.0109514	2	45.3251	2	1	1	0	0	1
1987_239	239	1987	1	2	4319	2	1	3	0	0	2	0.197109	2	0.0164271	2	45.4784	2	1	1	0	0	1
1987_240	240	1987	1	2	4319	2	1	4	0	0	2	0.0985545	2	0.00821355	2	53.9713	2	1	1	0	0	1
1987_241	241	1987	1	2	4319	2	1	4	0	0	1	12	1	5	1	49.1718	2	1	1	0	0	1
1987_242	242	1987	1	2	4309	1	1	4	0	0	1	12	1	1.76318	2	44.742	1	1	1	0	1	1
1987_243	243	1987	1	2	4369	3	1	1	1	0	1	12	1	5	1	55.5811	3	2	0	0	0	0
1987_244	244	1987	1	1	4309	1	1	4	0	0	1	12	1	5	1	30.7132	1	1	0	0	0	1
1987_245	245	1987	1	2	4369	3	1	4	0	0	1	12	1	2.0178	2	55.2526	3	2	0	0	0	1
1987_246	246	1987	1	1	4369	3	1	1	1	0	1	12	1	5	1	60.0739	3	2	0	0	0	0
1987_247	247	1987	1	1	4331	3	1	1	1	0	1	12	1	5	1	60.3012	3	2	0	0	0	0
1987_248	248	1987	1	1	4369	3	1	4	0	0	1	12	1	5	1	59.6386	3	2	0	0	1	1
1987_249	249	1987	1	1	4369	3	1	4	0	0	1	12	1	5	1	30.8528	1	1	1	0	1	1
1987_250	250	1987	1	1	4319	2	1	4	0	0	2	0.131406	2	0.0109514	2	60.9665	3	2	1	1	0	1
1987_251	251	1987	1	1	4341	3	1	4	0	0	1	1.0184	2	0.0848734	2	32.9774	1	1	0	0	0	1
1987_252	252	1987	1	2	4331	3	1	3	0	0	1	12	1	5	1	42.3655	1	1	0	0	0	1
1987_253	253	1987	1	1	4309	1	1	4	0	0	1	12	1	5	1	46.3546	2	1	0	0	0	1
1987_254	254	1987	1	1	4369	3	1	4	0	0	1	12	1	2.62012	2	53.1335	2	1	1	0	0	1
1987_255	255	1987	1	2	4309	1	1	4	0	0	1	12	1	5	1	58.0726	3	2	0	0	0	1
1987_256	256	1987	1	1	4319	2	1	4	0	1	2	0.328515	2	0.0273785	2	61.7276	3	2	1	0	0	1
1987_257	257	1987	1	2	4319	2	1	4	0	0	1	12	1	1.94935	2	56.6708	3	2	1	0	0	1
1987_258	258	1987	1	1	4331	3	1	4	0	0	1	12	1	5	1	57.2923	3	2	1	0	0	1
1987_259	259	1987	1	2	4309	1	1	4	0	0	1	12	1	5	1	42.8912	1	1	0	0	0	1
1987_260	260	1987	1	1	4331	3	1	4	0	0	2	0.459921	2	0.0383299	2	48.9637	2	1	0	0	0	1
1987_261	261	1987	1	2	4319	2	1	1	1	0	2	0.394218	2	0.0328542	2	59.447	3	2	1	0	0	0
1987_262	262	1987	1	1	4369	3	1	4	0	0	1	12	1	5	1	61.2375	3	2	1	0	0	1
1987_263	263	1987	1	1	4369	3	1	4	0	0	1	12	1	3.02533	2	63.4086	3	2	0	1	1	1
1987_264	264	1987	1	2	4319	2	1	4	0	0	1	12	1	5	1	38.4723	1	1	1	0	0	1
1987_265	265	1987	1	1	4319	2	1	4	0	0	2	0.0985545	2	0.00821355	2	54.5763	2	1	1	0	0	1
1987_266	266	1987	1	1	4319	2	1	1	1	0	2	0.262812	2	0.0219028	2	62.9295	3	2	0	0	0	0
1987_267	267	1987	1	2	4369	3	1	4	0	0	1	12	1	5	1	56.6023	3	2	0	0	0	1
1987_268	268	1987	1	1	4369	3	1	4	0	1	1	12	1	5	1	61.9083	3	2	0	0	0	1
1987_269	269	1987	1	2	4369	3	1	3	0	0	1	12	1	5	1	60.1396	3	2	0	0	0	1
1987_270	270	1987	1	2	4369	3	1	4	0	0	1	12	1	5	1	55.5619	3	2	0	0	0	1
1987_271	271	1987	1	2	4309	1	1	4	0	0	1	4.53351	2	0.377823	2	62.141	3	2	0	0	0	1
1987_272	272	1987	1	2	4319	2	1	3	0	0	1	12	1	5	1	50.9541	2	1	1	0	0	1
1987_273	273	1987	1	2	4349	3	1	4	0	0	1	12	1	5	1	59.5811	3	2	0	0	0	1
1987_274	274	1987	1	1	4319	2	1	4	0	0	2	0.0985545	2	0.00821355	2	63.3539	3	2	0	0	0	1
1987_275	275	1987	1	1	4369	3	1	4	0	0	1	12	1	5	1	45.2402	2	1	0	0	0	1
1987_276	276	1987	1	1	4309	1	1	3	0	0	1	1.80683	2	0.150582	2	25.1718	1	1	0	0	0	1
1987_277	277	1987	1	1	4369	3	1	4	0	0	1	12	1	1.81793	2	63.5893	3	2	0	0	1	1
1987_278	278	1987	1	1	4319	2	1	1	1	0	2	0	2	0	2	50.486	2	1	0	0	0	0
1987_280	280	1987	1	1	4331	3	1	4	0	0	2	0.229961	2	0.019165	2	58.0561	3	2	0	0	0	1
1987_281	281	1987	1	1	4369	3	1	4	0	0	1	12	1	5	1	40.6626	1	1	0	0	0	1
1987_282	282	1987	1	2	4369	3	1	4	0	0	1	12	1	5	1	56.2053	3	2	0	0	0	1
1987_283	283	1987	1	1	4369	3	1	4	0	0	1	12	1	5	1	61.859	3	2	0	0	0	1
1987_284	284	1987	1	1	4369	3	1	2	1	0	1	12	1	5	1	52.6215	2	1	0	1	0	0
1987_285	285	1987	1	2	4369	3	1	4	0	0	1	12	1	5	1	56.4764	3	2	0	0	0	1
1987_286	286	1987	1	2	4319	2	1	3	0	0	2	0	2	0	2	38.0643	1	1	1	0	0	1
1987_287	287	1987	1	1	4369	3	9	1	1	0	2	0	2	0	2	43.6167	1	1	0	0	0	0
1987_288	288	1987	1	1	4369	3	1	4	0	0	1	12	1	5	1	53.6099	2	1	0	0	0	1
1987_289	289	1987	1	1	4369	3	1	4	0	0	1	12	1	5	1	56.9144	3	2	0	0	0	1
1987_290	290	1987	1	1	4369	3	1	1	1	0	2	0.229961	2	0.019165	2	50.538	2	1	0	0	0	0
1987_291	291	1987	1	2	4369	3	1	3	0	0	1	12	1	5	1	49.9904	2	1	0	0	0	1
1987_292	292	1987	1	1	4369	3	1	4	0	0	1	12	1	5	1	59.7974	3	2	1	0	0	1
1987_293	293	1987	1	1	4369	3	9	1	1	0	2	0	2	0	2	56.8268	3	2	0	0	0	0
1987_294	294	1987	1	1	4369	3	1	1	1	0	2	0.0985545	2	0.00821355	2	48.4216	2	1	0	0	0	0
1987_295	295	1987	1	1	4369	3	1	4	0	0	1	12	1	5	1	62.3409	3	2	0	0	0	1
1987_296	296	1987	1	2	4369	3	9	4	0	0	2	0	2	0	2	63.4196	3	2	0	0	0	1
1987_297	297	1987	1	1	4369	3	9	4	0	0	2	0	2	0	2	62.2259	3	2	0	0	0	1
1987_298	298	1987	1	2	4369	3	1	2	1	0	1	12	1	5	1	61.8261	3	2	0	0	0	0
1987_299	299	1987	1	2	4369	3	1	3	0	0	1	12	1	5	1	63.7481	3	2	0	0	0	1
1987_300	300	1987	1	1	4369	3	1	3	0	0	1	12	1	2.26968	2	62.9569	3	2	0	0	0	1
1987_301	301	1987	1	2	4369	3	1	3	0	0	1	12	1	5	1	57.807	3	2	1	0	0	1
1987_302	302	1987	1	1	4321	4	1	4	0	0	2	0	2	0	2	52.449	2	1	0	0	0	1
1987_303	303	1987	1	1	4369	3	1	4	0	0	1	12	1	5	1	63.8795	3	2	0	0	0	1
1987_304	304	1987	1	2	4369	3	9	4	0	0	2	0	2	0	2	59.4634	3	2	0	0	0	1
1987_305	305	1987	1	2	4369	3	9	1	1	0	2	0	2	0	2	57.3169	3	2	1	0	0	0
1987_306	306	1987	1	1	4369	3	9	1	1	0	2	0	2	0	2	52.6352	2	1	1	0	0	0
1987_307	307	1987	1	1	4369	3	1	3	0	0	1	12	1	3.91786	2	51.0801	2	1	0	0	0	1
1987_308	308	1987	1	2	4369	3	1	1	1	0	2	0	2	0	2	61.2731	3	2	0	0	0	0
1987_309	309	1987	1	1	4369	3	9	1	1	0	2	0	2	0	2	51.9425	2	1	0	0	0	0
1987_310	310	1987	1	1	4369	3	1	1	1	0	1	12	1	5	1	49.6701	2	1	1	0	0	0
1987_311	311	1987	1	1	4369	3	9	3	0	0	2	0	2	0	2	51.1732	2	1	0	1	0	1
1987_312	312	1987	1	2	4301	1	1	3	0	0	2	0	2	0	2	64.9719	3	2	0	0	0	1
1987_313	313	1987	1	2	4301	1	1	3	0	0	2	0	2	0	2	64.4517	3	2	0	0	0	1
1987_314	314	1987	1	1	4369	3	1	1	1	0	1	1.87254	2	0.156057	2	60.6297	3	2	0	1	0	0
1987_315	315	1987	1	1	4369	3	1	1	1	1	2	0	2	0	2	63.0719	3	2	1	0	0	0
1987_316	316	1987	1	1	4369	3	1	3	0	1	1	1.05125	2	0.0876112	2	62.9843	3	2	1	0	0	1
1987_317	317	1987	1	1	4369	3	1	1	1	0	2	0.065703	2	0.0054757	2	60.7803	3	2	0	1	0	0
1987_318	318	1987	1	1	4301	1	1	3	0	0	2	0	2	0	2	41.963	1	1	0	0	0	1
1987_319	319	1987	1	2	4369	3	1	1	1	0	1	12	1	5	1	45.8946	2	1	1	0	0	0
1987_320	320	1987	1	1	4369	3	9	4	0	0	2	0	2	0	2	49.9713	2	1	0	0	0	1
1987_321	321	1987	1	1	4369	3	9	4	0	0	2	0.0328515	2	0.00273785	2	57.7139	3	2	0	1	0	1
1987_322	322	1987	1	2	4369	3	1	2	1	0	2	0.821288	2	0.0684463	2	57.4593	3	2	0	0	0	0
1987_323	323	1987	1	1	4369	3	1	3	0	0	1	12	1	2.17385	2	59.4935	3	2	0	0	0	1
1988_1	1	1988	1	1	4369	3	1	4	0	0	1	3.21945	2	0.268309	2	55.8111	3	2	0	0	0	1
1988_2	2	1988	1	1	9999	4	4	4	0	0	1	12	1	5	1	53.8864	2	1	1	0	0	0
1988_3	3	1988	1	1	4369	3	1	2	1	0	1	12	1	5	1	46.2752	2	1	0	0	0	0
1988_4	4	1988	1	1	4369	3	1	4	0	0	1	12	1	5	1	56.0548	3	2	0	0	0	1
1988_5	5	1988	1	2	4369	3	1	4	0	0	1	12	1	5	1	57.692	3	2	0	0	0	1
1988_6	6	1988	1	1	4369	3	1	2	1	0	1	12	1	4.33676	2	57.5496	3	2	0	0	0	0
1988_7	7	1988	1	2	4369	3	1	4	0	0	1	12	1	5	1	48.9911	2	1	0	0	1	1
1988_8	8	1988	1	1	4369	3	1	2	1	1	1	12	1	3.43326	2	58.1793	3	2	0	0	0	0
1988_9	9	1988	1	1	4369	3	1	1	1	0	1	12	1	3.72348	2	46.9952	2	1	1	0	0	0
1988_10	10	1988	1	1	4369	3	1	4	0	0	1	12	1	5	1	50.7707	2	1	0	0	0	1
1988_11	11	1988	1	1	4340	3	1	1	1	1	2	0.131406	2	0.0109514	2	60.0821	3	2	0	0	0	0
1988_12	12	1988	1	1	4369	3	1	4	0	0	1	1.77398	2	0.147844	2	60.178	3	2	0	0	0	1
1988_13	13	1988	1	1	4369	3	1	4	0	0	1	12	1	5	1	57.5277	3	2	0	0	0	1
1988_14	14	1988	1	1	4369	3	1	4	0	0	1	12	1	5	1	58.6229	3	2	0	1	1	1
1988_15	15	1988	1	1	4369	3	1	1	1	0	1	12	1	3.86037	2	57.1198	3	2	0	0	0	0
1988_16	16	1988	1	2	4369	3	1	1	1	0	1	12	1	5	1	50.9897	2	1	0	0	0	0
1988_17	17	1988	1	2	4369	3	1	4	0	0	1	12	1	5	1	64.9008	3	2	0	0	1	1
1988_18	18	1988	1	1	4369	3	1	4	0	0	1	12	1	5	1	64.0383	3	2	0	1	0	1
1988_19	19	1988	1	2	4369	3	1	4	0	0	1	12	1	5	1	60.8597	3	2	0	0	0	1
1988_20	20	1988	1	1	4369	3	1	4	0	0	1	12	1	5	1	58.2067	3	2	0	0	0	1
1988_21	21	1988	1	1	4369	3	1	1	1	0	1	12	1	5	1	53.065	2	1	0	0	1	0
1988_22	22	1988	1	2	4369	3	1	4	0	0	1	12	1	5	1	55.6167	3	2	1	0	0	1
1988_23	23	1988	1	1	4369	3	1	4	0	0	1	12	1	5	1	60.2437	3	2	0	0	0	1
1988_24	24	1988	1	1	4369	3	1	4	0	1	1	12	1	4.5859	2	60.7666	3	2	0	0	0	1
1988_25	25	1988	1	1	4340	3	1	4	0	0	2	0.0985545	2	0.00821355	2	55.2033	3	2	0	0	0	1
1988_26	26	1988	1	1	4369	3	1	4	0	0	1	12	1	5	1	60.898	3	2	0	0	0	1
1988_27	27	1988	1	1	4369	3	1	4	0	0	1	12	1	3.44422	2	59.4196	3	2	0	1	0	1
1988_28	28	1988	1	1	4369	3	1	4	0	0	1	12	1	5	1	59.1513	3	2	0	0	0	1
1988_29	29	1988	1	1	4369	3	1	2	1	1	1	12	1	4.74743	2	60.8898	3	2	0	0	0	0
1988_30	30	1988	1	2	4319	2	1	2	1	0	2	0.131406	2	0.0109514	2	58.0643	3	2	0	0	0	0
1988_31	31	1988	1	2	9999	4	4	4	0	0	1	12	1	5	1	51.4661	2	1	0	0	0	0
1988_32	32	1988	1	1	4369	3	1	4	0	0	1	12	1	4.65161	2	41.9959	1	1	0	0	0	1
1988_33	33	1988	1	2	4369	3	1	4	0	0	1	12	1	5	1	61.0678	3	2	1	0	1	1
1988_34	34	1988	1	2	4369	3	1	4	0	0	1	12	1	5	1	40.6626	1	1	0	1	0	1
1988_35	35	1988	1	1	4369	3	1	2	1	1	1	12	1	5	1	56.1314	3	2	1	0	0	0
1988_36	36	1988	1	2	4369	3	1	4	0	0	1	12	1	5	1	55.781	3	2	1	0	1	1
1988_37	37	1988	1	1	4369	3	1	4	0	0	1	12	1	4.17248	2	52.5914	2	1	0	0	0	1
1988_38	38	1988	1	2	4369	3	1	4	0	0	1	12	1	5	1	63.8823	3	2	1	0	0	1
1988_39	39	1988	1	2	4369	3	1	2	1	1	1	12	1	5	1	63.3374	3	2	0	0	0	0
1988_40	40	1988	1	2	4369	3	1	2	1	0	1	12	1	5	1	51.9671	2	1	0	0	0	0
1988_41	41	1988	1	2	4369	3	1	4	0	0	1	12	1	2.29706	2	63.2854	3	2	1	0	0	1
1988_42	42	1988	1	1	4369	3	1	4	0	0	1	12	1	5	1	46.8063	2	1	0	0	0	1
1988_43	43	1988	1	1	4369	3	1	4	0	0	1	12	1	4.64066	2	54.13	2	1	1	0	0	1
1988_44	44	1988	1	2	4349	3	1	1	1	0	2	0	2	0	2	60.6543	3	2	0	1	0	0
1988_45	45	1988	1	2	4319	2	1	4	0	0	2	0.492773	2	0.0410678	2	64.1752	3	2	0	0	0	1
1988_46	46	1988	1	1	4319	2	1	4	0	0	2	0	2	0	2	42.8309	1	1	1	0	0	1
1988_47	47	1988	1	2	4369	3	1	4	0	0	1	12	1	5	1	51.729	2	1	0	0	0	1
1988_48	48	1988	1	2	4369	3	9	4	0	0	1	12	1	5	1	51.7098	2	1	0	0	0	1
1988_49	49	1988	1	1	4369	3	1	1	1	0	1	12	1	5	1	64.9528	3	2	0	0	0	0
1988_50	50	1988	1	1	4369	3	1	2	1	0	1	12	1	5	1	63.217	3	2	0	0	0	0
1988_51	51	1988	1	1	4369	3	1	4	0	0	1	12	1	5	1	62.5572	3	2	0	0	0	1
1988_52	52	1988	1	1	4369	3	1	4	0	0	1	12	1	5	1	57.2977	3	2	1	0	0	1
1988_53	53	1988	1	1	4369	3	1	4	0	1	1	6.01183	2	0.501027	2	62.3847	3	2	0	0	0	1
1988_55	55	1988	1	1	4369	3	1	4	0	0	1	12	1	5	1	46.0534	2	1	0	0	0	1
1988_56	56	1988	1	1	4369	3	1	4	0	0	1	12	1	2.33812	2	61.9521	3	2	0	0	0	1
1988_57	57	1988	1	2	4369	3	1	2	1	1	1	12	1	5	1	59.6194	3	2	1	0	0	0
1988_58	58	1988	1	1	4369	3	1	4	0	0	1	12	1	5	1	61.0157	3	2	0	0	0	1
1988_59	59	1988	1	2	4369	3	1	4	0	0	1	12	1	5	1	55.2088	3	2	1	0	0	1
1988_60	60	1988	1	1	4369	3	1	4	0	0	1	12	1	3.96441	2	60.9309	3	2	0	0	0	1
1988_61	61	1988	1	1	4369	3	1	4	0	0	1	12	1	4.8898	2	49.0267	2	1	1	0	0	1
1988_62	62	1988	1	1	4369	3	1	4	0	0	1	12	1	5	1	62.6037	3	2	1	0	0	1
1988_63	63	1988	1	1	4369	3	1	4	0	0	1	12	1	5	1	58.5544	3	2	0	0	0	1
1988_64	64	1988	1	1	4369	3	1	1	1	0	1	12	1	1.55236	2	63.2334	3	2	0	0	0	0
1988_65	65	1988	1	1	4369	3	1	4	0	0	1	12	1	5	1	44.7283	1	1	0	0	0	1
1988_66	66	1988	1	2	4369	3	1	4	0	0	1	12	1	5	1	48.8515	2	1	1	0	0	1
1988_67	67	1988	1	1	4369	3	1	4	0	0	1	12	1	3.93977	2	56.8515	3	2	1	0	0	1
1988_68	68	1988	1	1	4369	3	1	4	0	0	1	12	1	5	1	52.4517	2	1	1	0	0	1
1988_69	69	1988	1	2	4369	3	1	4	0	0	1	12	1	2.24504	2	58.3546	3	2	0	0	0	1
1988_70	70	1988	1	2	4369	3	1	1	1	0	1	12	1	5	1	49.963	2	1	0	0	0	0
1988_71	71	1988	1	2	4369	3	1	4	0	0	1	12	1	5	1	63.8275	3	2	0	1	0	1
1988_72	72	1988	1	2	4369	3	1	4	0	0	1	12	1	2.11088	2	63.1567	3	2	0	0	0	1
1988_73	73	1988	1	1	4369	3	1	4	0	0	1	12	1	1.57426	2	63.206	3	2	0	0	0	1
1988_74	74	1988	1	2	4369	3	1	4	0	0	1	6.63601	2	0.553046	2	64.5613	3	2	0	1	0	1
1988_75	75	1988	1	2	4369	3	1	4	0	0	1	12	1	5	1	62.1684	3	2	0	0	0	1
1988_76	76	1988	1	1	4369	3	1	4	0	0	1	12	1	5	1	55.2033	3	2	1	0	0	1
1988_77	77	1988	1	1	4341	3	1	1	1	1	2	0	2	0	2	51.0992	2	1	1	0	0	0
1988_78	78	1988	1	2	4332	3	1	4	0	0	1	12	1	5	1	53.5934	2	1	0	0	1	1
1988_79	79	1988	1	2	4309	1	1	4	0	0	1	12	1	5	1	53.1444	2	1	1	0	0	1
1988_80	80	1988	1	1	4331	3	1	4	0	0	1	12	1	5	1	46.0068	2	1	0	0	0	1
1988_81	81	1988	1	1	4309	1	1	4	0	0	1	12	1	5	1	26.9569	1	1	0	0	0	1
1988_82	82	1988	1	2	4349	3	1	4	0	0	1	12	1	5	1	63.7043	3	2	0	0	1	1
1988_83	83	1988	1	1	4369	3	1	4	0	0	1	12	1	5	1	44.0465	1	1	0	0	1	1
1988_84	84	1988	1	2	4369	3	1	4	0	0	1	12	1	5	1	51.5264	2	1	1	1	1	1
1988_85	85	1988	1	1	4309	1	1	4	0	0	1	12	1	5	1	60.115	3	2	0	0	0	1
1988_86	86	1988	1	1	4369	3	1	1	1	1	1	12	1	5	1	62.4641	3	2	1	0	1	0
1988_87	87	1988	1	1	4301	1	1	4	0	0	2	0.919842	2	0.0766598	2	32.8706	1	1	0	0	0	1
1988_88	88	1988	1	1	4340	3	1	4	0	0	2	0.131406	2	0.0109514	2	57.4565	3	2	0	0	0	1
1988_89	89	1988	1	2	4301	1	1	4	0	0	2	0.164258	2	0.0136893	2	49.87	2	1	0	0	0	1
1988_90	90	1988	1	1	4301	1	1	1	1	0	2	0.0328515	2	0.00273785	2	27.8631	1	1	0	0	0	0
1988_91	91	1988	1	1	4301	1	1	4	0	0	2	0.262812	2	0.0219028	2	57.4401	3	2	0	0	0	1
1988_92	92	1988	1	2	4349	3	1	4	0	0	1	12	1	5	1	56.0794	3	2	0	1	1	1
1988_93	93	1988	1	1	4319	2	1	4	0	0	2	0	2	0	2	49.7057	2	1	1	0	0	1
1988_94	94	1988	1	2	4319	2	1	4	0	0	2	0.624179	2	0.0520192	2	57.4264	3	2	1	0	0	1
1988_95	95	1988	1	2	4319	2	1	4	0	0	2	0.0985545	2	0.00821355	2	61.2101	3	2	0	0	0	1
1988_96	96	1988	1	1	4301	1	1	4	0	1	2	0.328515	2	0.0273785	2	53.0212	2	1	0	0	0	1
1988_97	97	1988	1	2	4301	1	1	4	0	0	2	0.459921	2	0.0383299	2	55.0719	3	2	0	0	0	1
1988_98	98	1988	1	1	4369	3	1	4	0	0	1	12	1	5	1	54.3217	2	1	0	0	1	1
1988_99	99	1988	1	1	4331	3	1	4	0	0	1	3.44941	2	0.287474	2	57.5441	3	2	0	0	0	1
1988_100	100	1988	1	1	4369	3	1	4	0	0	1	12	1	5	1	55.8877	3	2	0	0	0	1
1988_101	101	1988	1	1	4369	3	1	4	0	0	1	12	1	5	1	55.8494	3	2	0	0	0	1
1988_102	102	1988	1	1	4369	3	9	4	0	0	1	12	1	5	1	47.0637	2	1	1	0	1	1
1988_103	103	1988	1	1	4331	3	1	4	0	0	1	12	1	2.18207	2	57.6482	3	2	0	0	0	1
1988_104	104	1988	1	1	4331	3	1	4	0	0	1	12	1	5	1	60.6735	3	2	0	0	0	1
1988_105	105	1988	1	1	4349	3	1	4	0	1	1	12	1	5	1	50.078	2	1	1	0	1	1
1988_106	106	1988	1	2	4369	3	1	4	0	0	1	12	1	1.81246	2	62.9706	3	2	1	1	1	1
1988_107	107	1988	1	1	4331	3	1	4	0	0	1	12	1	1.88364	2	38.1903	1	1	0	0	0	1
1988_108	108	1988	1	1	4369	3	1	4	0	1	1	12	1	5	1	49.6016	2	1	0	0	1	1
1988_109	109	1988	1	2	4369	3	1	4	0	0	1	12	1	5	1	64.3504	3	2	0	0	1	1
1988_110	110	1988	1	2	4369	3	1	2	1	0	1	12	1	5	1	57.1061	3	2	0	0	1	0
1988_111	111	1988	1	1	4331	3	1	4	0	0	1	12	1	5	1	54.6694	2	1	0	0	0	1
1988_112	112	1988	1	2	4319	2	1	4	0	0	1	12	1	5	1	49.5222	2	1	0	0	0	1
1988_113	113	1988	1	2	4309	1	1	4	0	0	1	12	1	3.86858	2	49.4675	2	1	0	0	0	1
1988_114	114	1988	1	1	4319	2	1	4	0	0	1	12	1	1.04312	2	50.3792	2	1	1	0	0	1
1988_115	115	1988	1	2	4319	2	1	4	0	0	1	12	1	5	1	50.6146	2	1	1	0	0	1
1988_116	116	1988	1	2	4319	2	1	4	0	0	1	12	1	5	1	49.9904	2	1	0	0	0	1
1988_117	117	1988	1	1	4331	3	1	4	0	0	1	12	1	5	1	52.9363	2	1	0	0	0	1
1988_118	118	1988	1	2	4332	3	1	1	1	0	1	12	1	5	1	59.0719	3	2	0	0	1	0
1988_119	119	1988	1	2	4349	3	1	4	0	0	1	12	1	5	1	50.0397	2	1	1	0	0	1
1988_120	120	1988	1	1	4309	1	1	4	0	0	1	12	1	1.39083	2	46.3792	2	1	0	0	0	1
1988_121	121	1988	1	2	4369	3	1	4	0	0	1	12	1	1.63997	2	54.1629	2	1	0	0	0	1
1988_122	122	1988	1	2	4309	1	1	4	0	0	1	12	1	5	1	54.1821	2	1	0	0	0	1
1988_123	123	1988	1	1	4340	3	1	4	0	0	2	0.0985545	2	0.00821355	2	39.6331	1	1	0	0	0	1
1988_124	124	1988	1	1	4301	1	1	4	0	0	2	0.722733	2	0.0602327	2	43.8029	1	1	0	0	0	1
1988_125	125	1988	1	1	4369	3	9	4	0	0	1	12	1	5	1	48.3943	2	1	0	0	1	1
1988_126	126	1988	1	1	4369	3	1	4	0	0	1	12	1	5	1	48.7337	2	1	1	0	1	1
1988_127	127	1988	1	1	4331	3	1	4	0	0	2	0.229961	2	0.019165	2	44.6324	1	1	0	0	0	1
1989_128	128	1988	1	1	4311	2	1	1	1	0	2	0.591327	2	0.0492813	2	57.7823	3	2	0	0	0	0
1988_128	128	1988	1	1	4301	1	1	4	0	0	2	1.70828	2	0.142368	2	57.7823	3	2	0	0	0	1
1988_129	129	1988	1	1	4349	3	1	2	1	1	1	1.44547	2	0.120465	2	64.8268	3	2	0	0	0	0
1988_130	130	1988	1	1	4309	1	1	4	0	0	1	12	1	5	1	54.6064	2	1	1	0	0	1
1988_131	131	1988	1	1	4331	3	1	4	0	0	1	12	1	5	1	49.514	2	1	0	0	1	1
1988_132	132	1988	1	1	4369	3	1	4	0	0	1	12	1	5	1	60.3833	3	2	0	0	0	1
1988_133	133	1988	1	1	4340	3	1	4	0	0	2	0.361367	2	0.0301164	2	58.4449	3	2	1	0	0	1
1988_134	134	1988	1	2	4319	2	1	4	0	0	1	12	1	2.00684	2	58.3025	3	2	1	0	0	1
1988_135	135	1988	1	1	4319	2	1	4	0	0	1	12	1	5	1	53.8042	2	1	0	0	0	1
1988_136	136	1988	1	2	4369	3	1	4	0	0	1	12	1	5	1	54.5298	2	1	0	0	1	1
1988_137	137	1988	1	1	4369	3	1	1	1	0	1	12	1	3.36756	2	59.4962	3	2	0	1	1	0
1988_138	138	1988	1	2	4331	3	1	4	0	0	1	12	1	5	1	37.2348	1	1	0	0	1	1
1988_139	139	1988	1	1	4369	3	1	4	0	0	1	12	1	5	1	52.8597	2	1	0	0	1	1
1988_140	140	1988	1	1	4369	3	1	4	0	0	1	12	1	5	1	38.7625	1	1	0	0	0	1
1988_141	141	1988	1	2	4369	3	1	4	0	0	1	12	1	5	1	54.9733	2	1	1	0	1	1
1988_142	142	1988	1	2	4369	3	1	2	1	0	1	12	1	5	1	59.9233	3	2	0	0	0	0
1988_143	143	1988	1	1	4369	3	1	4	0	0	1	12	1	4.17522	2	57.8672	3	2	0	0	0	1
1988_144	144	1988	1	2	4369	3	1	4	0	0	1	12	1	5	1	62.7296	3	2	1	0	1	1
1988_145	145	1988	1	2	4369	3	1	4	0	0	1	12	1	5	1	62.7324	3	2	0	0	0	1
1988_146	146	1988	1	1	4369	3	1	4	0	0	1	12	1	5	1	55.1869	3	2	0	0	0	1
1988_147	147	1988	1	1	4369	3	1	4	0	0	1	12	1	5	1	41.9576	1	1	0	0	1	1
1988_148	148	1988	1	2	4369	3	1	2	1	0	1	12	1	5	1	64.1342	3	2	0	1	0	0
1988_149	149	1988	1	1	4369	3	1	2	1	0	1	12	1	2.42574	2	54.9459	2	1	1	0	0	0
1988_150	150	1988	1	2	4369	3	1	4	0	0	1	12	1	5	1	63.8522	3	2	0	0	0	1
1988_151	151	1988	1	2	4369	3	1	4	0	0	1	12	1	5	1	49.0021	2	1	1	0	0	1
1988_152	152	1988	1	1	4369	3	1	4	0	0	1	12	1	5	1	55.8905	3	2	0	0	0	1
1988_153	153	1988	1	2	4369	3	1	4	0	0	1	12	1	5	1	53.5031	2	1	0	0	0	1
1988_154	154	1988	1	2	4369	3	1	4	0	0	1	12	1	5	1	49.807	2	1	1	0	0	1
1988_155	155	1988	1	1	4369	3	1	4	0	0	1	12	1	5	1	46.2943	2	1	0	0	0	1
1988_156	156	1988	1	1	4369	3	1	4	0	0	1	12	1	5	1	59.8111	3	2	0	0	0	1
1988_157	157	1988	1	2	4369	3	1	4	0	0	1	12	1	5	1	59.6851	3	2	1	1	0	1
1988_158	158	1988	1	2	4369	3	9	4	0	0	1	12	1	5	1	56.4819	3	2	0	0	0	1
1988_159	159	1988	1	1	4369	3	1	4	0	1	1	12	1	1.0705	2	51.0609	2	1	0	0	1	1
1988_160	160	1988	1	2	4369	3	1	4	0	0	1	6.47175	2	0.539357	2	54.8994	2	1	0	1	0	1
1988_161	161	1988	1	1	4330	3	1	1	1	0	2	0.328515	2	0.0273785	2	60.2984	3	2	0	0	0	0
1988_162	162	1988	1	1	4369	3	1	4	0	1	1	12	1	5	1	56.3559	3	2	0	0	1	1
1988_163	163	1988	1	2	4369	3	1	1	1	1	1	12	1	5	1	51.8823	2	1	0	0	0	0
1988_164	164	1988	1	1	4369	3	1	4	0	1	1	12	1	4.74196	2	49.8371	2	1	0	0	0	1
1988_165	165	1988	1	1	4349	3	1	1	1	0	2	0.295664	2	0.0246407	2	45.9493	2	1	0	1	0	0
1988_166	166	1988	1	1	4369	3	1	4	0	0	1	12	1	5	1	46.8309	2	1	1	0	0	1
1988_167	167	1988	1	1	4369	3	1	4	0	1	1	12	1	1.97125	2	63.4552	3	2	0	0	0	1
1988_168	168	1988	1	1	4369	3	1	4	0	0	1	12	1	5	1	38.8583	1	1	0	0	0	1
1988_169	169	1988	1	2	4319	2	1	2	1	0	2	0	2	0	2	57.2183	3	2	1	0	0	0
1988_170	170	1988	1	2	4319	2	1	2	1	0	2	0.886991	2	0.073922	2	56.8159	3	2	0	0	0	0
1988_171	171	1988	1	1	4369	3	1	4	0	0	1	12	1	5	1	46.7351	2	1	0	0	0	1
1988_172	172	1988	1	2	4369	3	1	4	0	0	1	12	1	5	1	57.6263	3	2	0	0	0	1
1988_173	173	1988	1	1	4369	3	1	4	0	0	1	12	1	3.93977	2	46.7789	2	1	1	0	0	1
1988_174	174	1988	1	2	4301	1	1	4	0	1	2	0	2	0	2	62.1355	3	2	0	0	0	1
1988_175	175	1988	1	1	4331	3	1	1	1	0	2	0.164258	2	0.0136893	2	52.0027	2	1	0	0	0	0
1988_176	176	1988	1	1	4369	3	1	4	0	1	1	12	1	5	1	53.2977	2	1	0	0	0	1
1988_177	177	1988	1	1	4369	3	1	4	0	0	1	2.52957	2	0.210815	2	58.3162	3	2	0	0	0	1
1988_178	178	1988	1	1	4369	3	1	4	0	0	1	12	1	3.32649	2	57.4428	3	2	0	1	1	1
1988_179	179	1988	1	2	4369	3	1	2	1	0	1	12	1	5	1	53.1444	2	1	0	0	0	0
1988_180	180	1988	1	2	4369	3	1	4	0	0	1	12	1	5	1	43.7536	1	1	0	0	0	1
1988_181	181	1988	1	1	4340	3	1	1	1	0	2	0.0328515	2	0.00273785	2	56.616	3	2	1	0	0	0
1988_182	182	1988	1	2	4301	1	1	4	0	0	2	0	2	0	2	55.0226	3	2	1	0	0	1
1988_183	183	1988	1	1	4369	3	1	4	0	0	1	9.16557	2	0.76386	2	57.9274	3	2	0	0	0	1
1988_184	184	1988	1	1	4369	3	1	4	0	0	1	12	1	5	1	64.3149	3	2	0	1	1	1
1988_185	185	1988	1	1	4369	3	1	4	0	0	1	12	1	5	1	54.204	2	1	0	0	0	1
1988_186	186	1988	1	1	4369	3	1	4	0	0	1	12	1	5	1	56.1259	3	2	0	0	1	1
1988_187	187	1988	1	1	4369	3	1	4	0	0	1	12	1	5	1	58.7296	3	2	0	0	0	1
1988_188	188	1988	1	2	4369	3	1	4	0	0	1	12	1	5	1	57.6181	3	2	0	0	0	1
1988_189	189	1988	1	1	4369	3	1	4	0	0	1	12	1	3.4141	2	55.8001	3	2	0	0	0	1
1988_190	190	1988	1	1	4369	3	9	1	1	0	1	12	1	1.0486	2	39.0253	1	1	0	0	0	0
1988_191	191	1988	1	1	4369	3	1	4	0	1	1	8.21288	2	0.684463	2	59.3922	3	2	1	0	0	1
1988_192	192	1988	1	1	4369	3	1	1	1	1	1	12	1	4.31759	2	61.3196	3	2	0	0	1	0
1988_193	193	1988	1	1	4349	3	1	1	1	0	2	0.0328515	2	0.00273785	2	52.8734	2	1	0	0	0	0
1988_194	194	1988	1	1	4369	3	9	2	1	0	1	12	1	5	1	44.0548	1	1	0	0	0	0
1988_195	195	1988	1	2	4369	3	1	4	0	0	1	12	1	5	1	31.7864	1	1	0	0	0	1
1988_196	196	1988	1	1	4369	3	1	4	0	0	1	12	1	5	1	58.8255	3	2	0	0	0	1
1988_197	197	1988	1	1	4369	3	1	4	0	0	1	12	1	4.13963	2	54.6502	2	1	0	0	0	1
1988_198	198	1988	1	2	4369	3	1	4	0	0	1	12	1	5	1	43.499	1	1	0	0	0	1
1988_200	200	1988	1	2	4340	3	1	4	0	1	2	0.328515	2	0.0273785	2	53.1691	2	1	1	0	0	1
1988_201	201	1988	1	1	4369	3	1	4	0	0	1	12	1	5	1	42.2149	1	1	0	0	0	1
1988_202	202	1988	1	1	4369	3	1	4	0	0	1	11.0381	2	0.919918	2	62.0643	3	2	0	0	0	1
1988_203	203	1988	1	1	4369	3	1	4	0	0	1	12	1	5	1	56.501	3	2	1	0	0	1
1988_204	204	1988	1	1	4369	3	1	4	0	0	1	12	1	5	1	54.3381	2	1	1	0	0	1
1988_205	205	1988	1	1	4369	3	1	4	0	0	1	12	1	5	1	47.4689	2	1	0	0	0	1
1988_206	206	1988	1	1	4319	2	1	2	1	0	2	0.164258	2	0.0136893	2	56.846	3	2	0	0	0	0
1988_207	207	1988	1	1	4349	3	1	4	0	0	2	0.065703	2	0.0054757	2	61.9767	3	2	1	0	0	1
1988_208	208	1988	1	1	4349	3	1	1	1	0	2	0.065703	2	0.0054757	2	40.7064	1	1	1	0	0	0
1988_209	209	1988	1	1	4301	1	1	4	0	0	2	0	2	0	2	55.9069	3	2	1	0	0	1
1988_210	210	1988	1	2	4319	2	1	4	0	0	2	0.065703	2	0.0054757	2	50.7433	2	1	0	0	0	1
1988_211	211	1988	1	1	4369	3	1	2	1	0	1	12	1	2.64476	2	58.1684	3	2	0	0	0	0
1988_212	212	1988	1	2	4369	3	1	4	0	0	1	12	1	1.78508	2	59.5154	3	2	0	1	0	1
1988_213	213	1988	1	1	4369	3	1	2	1	0	1	12	1	3.01164	2	62.7379	3	2	0	0	0	0
1988_214	214	1988	1	1	4369	3	1	2	1	0	1	12	1	2.02327	2	56.8569	3	2	0	0	0	0
1988_215	215	1988	1	2	4369	3	1	4	0	0	1	12	1	5	1	49.2841	2	1	0	0	0	1
1988_216	216	1988	1	1	4369	3	1	4	0	0	1	3.87648	2	0.323066	2	45.6509	2	1	0	1	0	1
1988_217	217	1988	1	1	4369	3	1	2	1	0	1	12	1	5	1	62.3135	3	2	0	0	0	0
1988_218	218	1988	1	2	4369	3	1	4	0	0	1	12	1	5	1	64.9336	3	2	0	0	0	1
1988_219	219	1988	1	2	4369	3	1	4	0	0	1	12	1	5	1	43.6715	1	1	0	0	0	1
1988_220	220	1988	1	2	4369	3	1	4	0	0	1	12	1	5	1	60.9719	3	2	0	0	0	1
1988_221	221	1988	1	1	4369	3	9	9	0	0	2	0.788436	2	0.0657084	2	56.4189	3	2	0	0	0	1
1988_222	222	1988	1	1	4319	2	1	4	0	0	2	0.0985545	2	0.00821355	2	31.9644	1	1	1	0	0	1
1988_223	223	1988	1	2	4369	3	9	4	0	0	2	0	2	0	2	48.6954	2	1	0	0	0	1
1988_224	224	1988	1	2	4369	3	9	4	0	0	2	0.065703	2	0.0054757	2	59.3593	3	2	0	0	0	1
1988_225	225	1988	1	2	4301	1	1	4	0	0	2	0	2	0	2	59.2717	3	2	0	0	0	1
1988_226	226	1988	1	1	4319	2	1	4	0	0	2	0	2	0	2	62.2341	3	2	0	0	0	1
1988_227	227	1988	1	2	4369	3	1	2	1	0	1	12	1	5	1	51.896	2	1	1	0	0	0
1988_228	228	1988	1	1	4369	3	9	4	0	1	1	12	1	2.08077	2	56.1533	3	2	0	1	0	1
1988_229	229	1988	1	1	4369	3	9	4	0	0	1	3.74507	2	0.312115	2	63.1567	3	2	0	0	0	1
1988_230	230	1988	1	2	4369	3	1	1	1	0	2	0	2	0	2	61.1855	3	2	0	0	0	0
1988_231	231	1988	1	2	4369	3	1	4	0	0	1	12	1	5	1	42.3956	1	1	0	0	0	1
1988_232	232	1988	1	2	4369	3	1	4	0	0	1	12	1	5	1	60.8761	3	2	0	0	0	1
1988_233	233	1988	1	2	4369	3	1	4	0	0	1	12	1	5	1	44.1862	1	1	0	0	0	1
1988_234	234	1988	1	1	4369	3	1	4	0	0	1	12	1	2.87201	2	56.7995	3	2	1	0	0	1
1988_235	235	1988	1	1	4369	3	1	4	0	0	1	12	1	5	1	56.5558	3	2	1	0	0	1
1988_236	236	1988	1	1	4319	2	1	3	0	0	2	0	2	0	2	41.525	1	1	0	0	0	1
1988_237	237	1988	1	2	4319	2	1	3	0	0	2	0	2	0	2	46.9843	2	1	0	0	0	1
1988_238	238	1988	1	2	4369	3	9	4	0	0	2	0.65703	2	0.054757	2	56.9774	3	2	1	0	0	1
1988_239	239	1988	1	1	4369	3	1	1	1	0	2	0.295664	2	0.0246407	2	64.2382	3	2	1	0	0	0
1988_240	240	1988	1	2	4319	2	1	3	0	0	2	0	2	0	2	64.3943	3	2	0	0	0	1
1988_241	241	1988	1	2	4369	3	1	4	0	0	1	12	1	5	1	51.7947	2	1	0	0	0	1
1988_242	242	1988	1	2	4369	3	1	1	1	0	1	12	1	3.86037	2	62.3929	3	2	0	0	0	0
1988_243	243	1988	1	2	4369	3	1	9	0	0	1	12	1	4.56126	2	61.692	3	2	0	0	0	1
1988_244	244	1988	1	1	4369	3	1	1	1	0	2	0.295664	2	0.0246407	2	57.7385	3	2	0	0	0	0
1988_245	245	1988	1	2	4369	3	1	1	1	0	1	1.90539	2	0.158795	2	56.5339	3	2	1	1	0	0
1988_246	246	1988	1	2	4369	3	9	1	1	0	2	0	2	0	2	61.1499	3	2	0	0	0	0
1988_247	247	1988	1	2	4369	3	9	1	1	0	2	0.065703	2	0.0054757	2	56.6872	3	2	1	1	0	0
1988_248	248	1988	1	1	4332	3	1	4	0	0	2	0.0328515	2	0.00273785	2	54.59	2	1	0	0	0	1
1988_250	250	1988	1	2	4369	3	9	2	1	0	1	1.28121	2	0.106776	2	61.0431	3	2	0	0	0	0
1988_251	251	1988	1	1	4349	3	1	2	1	0	2	0.065703	2	0.0054757	2	58.4832	3	2	0	1	0	0
1988_252	252	1988	1	1	4369	3	1	4	0	0	2	0.131406	2	0.0109514	2	60.794	3	2	0	0	0	1
1988_253	253	1988	1	2	4309	1	1	4	0	0	1	12	1	5	1	27.8576	1	1	0	0	0	1
1988_254	254	1988	1	1	4369	3	1	4	0	0	1	12	1	5	1	61.9986	3	2	0	0	0	1
1988_255	255	1988	1	1	4309	1	1	4	0	0	1	12	1	5	1	59.7016	3	2	0	0	0	1
1988_256	256	1988	1	2	4311	2	1	4	0	0	2	0.0328515	2	0.00273785	2	52.063	2	1	1	1	0	1
1988_257	257	1988	1	2	4369	3	1	4	0	0	1	12	1	5	1	59.1595	3	2	1	0	0	1
1988_258	258	1988	1	2	4369	3	1	4	0	0	1	12	1	5	1	36.386	1	1	0	0	0	1
1988_259	259	1988	1	2	4369	3	1	2	1	0	1	12	1	2.28884	2	33.4784	1	1	0	0	0	0
1988_260	260	1988	1	2	4369	3	1	2	1	0	1	12	1	5	1	55.2526	3	2	0	0	0	0
1988_261	261	1988	1	1	4341	3	1	4	0	0	1	12	1	4.21903	2	29.2841	1	1	0	0	0	1
1988_262	262	1988	1	2	4309	1	1	4	0	0	1	12	1	4.99384	2	56.6516	3	2	0	0	0	1
1988_263	263	1988	1	1	4369	3	1	2	1	0	1	12	1	4.64613	2	55.6277	3	2	0	0	0	0
1988_264	264	1988	1	1	4369	3	5	4	0	1	1	12	1	5	1	52.0903	2	1	0	0	1	1
1988_265	265	1988	1	2	4301	1	1	4	0	0	2	0	2	0	2	53.1307	2	1	0	0	0	1
1988_266	266	1988	1	2	4301	1	1	4	0	0	2	0.065703	2	0.0054757	2	59.5181	3	2	0	0	0	1
1988_267	267	1988	1	1	4369	3	1	4	0	0	1	12	1	4.55031	2	62.1848	3	2	1	0	0	1
1988_268	268	1988	1	1	4369	3	1	4	0	1	1	12	1	5	1	63.5975	3	2	0	0	0	1
1988_269	269	1988	1	1	4369	3	1	4	0	0	1	12	1	4.27105	2	64.3943	3	2	0	0	0	1
1988_270	270	1988	1	1	4369	3	1	4	0	0	1	12	1	5	1	63.3703	3	2	0	0	0	1
1988_271	271	1988	1	1	4369	3	1	4	0	0	1	12	1	5	1	64.7885	3	2	1	0	0	1
1988_272	272	1988	1	1	4369	3	1	4	0	0	1	12	1	1.08966	2	54.2779	2	1	0	0	0	1
1988_273	273	1988	1	2	4369	3	1	4	0	0	1	12	1	5	1	52.7721	2	1	1	0	0	1
1988_274	274	1988	1	2	4369	3	9	4	0	0	1	12	1	4.27926	2	59.3812	3	2	0	0	0	1
1988_275	275	1988	1	1	4369	3	1	4	0	0	1	12	1	3.30459	2	45.7823	2	1	0	0	0	1
1988_276	276	1988	1	2	4369	3	1	4	0	1	1	12	1	5	1	49.2457	2	1	1	0	0	1
1988_277	277	1988	1	2	4369	3	1	2	1	0	2	0.0328515	2	0.00273785	2	62.7844	3	2	1	0	0	0
1988_278	278	1988	1	2	4369	3	1	4	0	0	1	12	1	5	1	50.3381	2	1	0	0	0	1
1988_279	279	1988	1	2	4369	3	9	4	0	0	1	12	1	5	1	53.8015	2	1	0	0	0	1
1988_280	280	1988	1	2	4369	3	9	2	1	0	1	12	1	5	1	62.5873	3	2	0	0	0	0
1988_281	281	1988	1	1	4369	3	1	4	0	0	1	12	1	5	1	52.7611	2	1	0	0	0	1
1988_282	282	1988	1	1	4369	3	1	4	0	0	1	12	1	5	1	62.538	3	2	0	0	0	1
1988_283	283	1988	1	1	4369	3	9	4	0	0	1	12	1	2.2423	2	47.8357	2	1	0	0	0	1
1988_284	284	1988	1	1	4369	3	1	1	1	0	1	12	1	2.45038	2	54.3272	2	1	1	0	0	0
1988_285	285	1988	1	1	4369	3	1	4	0	0	1	12	1	4.64339	2	59.4251	3	2	1	0	0	1
1988_286	286	1988	1	1	4369	3	1	4	0	0	1	12	1	1.23477	2	64.4736	3	2	0	0	0	1
1988_287	287	1988	1	2	4369	3	1	3	0	0	1	2.59527	2	0.21629	2	60.9692	3	2	0	0	0	1
1988_288	288	1988	1	2	4369	3	1	4	0	1	1	12	1	5	1	51.5017	2	1	0	0	1	1
1988_289	289	1988	1	1	4369	3	1	4	0	0	1	12	1	5	1	60.3368	3	2	0	0	0	1
1988_290	290	1988	1	2	4369	3	1	4	0	0	1	12	1	5	1	63.4743	3	2	1	0	0	1
1988_291	291	1988	1	1	4369	3	1	4	0	1	1	12	1	5	1	58.9815	3	2	0	0	0	1
1988_292	292	1988	1	2	4369	3	1	4	0	0	1	12	1	4.14237	2	64.6899	3	2	1	1	0	1
1988_293	293	1988	1	1	4369	3	1	4	0	0	1	12	1	5	1	54.3765	2	1	0	0	0	1
1988_294	294	1988	1	1	9999	4	4	4	0	1	1	12	1	5	1	55.3949	3	2	0	0	0	0
1988_295	295	1988	1	1	4369	3	1	4	0	0	1	12	1	5	1	56.23	3	2	0	0	0	1
1988_296	296	1988	1	2	4369	3	1	4	0	0	1	12	1	5	1	47.4579	2	1	0	0	0	1
1988_297	297	1988	1	2	4369	3	1	4	0	0	1	12	1	5	1	49.7467	2	1	1	0	0	1
1988_298	298	1988	1	1	4369	3	1	4	0	0	1	12	1	5	1	56.5777	3	2	0	0	0	1
1988_299	299	1988	1	2	4369	3	1	4	0	0	1	12	1	5	1	55.9124	3	2	1	0	0	1
1988_300	300	1988	1	2	4369	3	1	4	0	0	1	12	1	5	1	60.1643	3	2	1	1	0	1
1988_301	301	1988	1	1	4369	3	1	4	0	0	1	12	1	2.89117	2	61.9247	3	2	0	0	0	1
1988_302	302	1988	1	1	4369	3	1	1	1	0	1	12	1	2.69405	2	62.1218	3	2	0	0	0	0
1988_303	303	1988	1	2	4369	3	1	2	1	0	1	12	1	5	1	61.2348	3	2	0	0	0	0
1988_304	304	1988	1	1	4369	3	1	4	0	1	2	0.065703	2	0.0054757	2	61.3196	3	2	1	0	0	1
1988_305	305	1988	1	1	4369	3	1	1	1	0	1	12	1	5	1	62.8501	3	2	0	1	0	0
1988_306	306	1988	1	1	4369	3	1	1	1	0	1	12	1	5	1	63.0773	3	2	0	1	0	0
1988_307	307	1988	1	1	4349	3	1	4	0	0	2	0.394218	2	0.0328542	2	62.5133	3	2	0	0	0	1
1988_308	308	1988	1	1	4369	3	9	9	0	0	2	0.0985545	2	0.00821355	2	45.8234	2	1	0	0	0	1
1988_310	310	1988	1	2	4341	3	1	4	0	0	2	0.065703	2	0.0054757	2	55.3155	3	2	0	0	0	1
1988_311	311	1988	1	2	4301	1	1	4	0	0	2	0.0328515	2	0.00273785	2	61.7112	3	2	0	0	0	1
1988_312	312	1988	1	2	4311	2	1	4	0	0	2	0.295664	2	0.0246407	2	47.6934	2	1	0	0	0	1
1988_313	313	1988	1	1	4369	3	9	4	0	0	1	12	1	5	1	42.9788	1	1	0	0	1	1
1988_314	314	1988	1	1	4369	3	9	4	0	0	1	12	1	5	1	63.6331	3	2	0	0	0	1
1988_315	315	1988	1	1	4330	3	1	2	1	0	2	0.164258	2	0.0136893	2	61.6454	3	2	0	0	0	0
1988_317	317	1988	1	2	4369	3	1	4	0	0	1	3.81078	2	0.317591	2	60.3368	3	2	1	1	0	1
1988_318	318	1988	1	2	4369	3	9	4	0	0	1	12	1	5	1	47.8494	2	1	0	0	0	1
1988_319	319	1988	1	1	4369	3	9	4	0	0	2	0.42707	2	0.0355921	2	32.6489	1	1	0	0	0	1
1988_320	320	1988	1	1	4369	3	9	4	0	0	2	0.164258	2	0.0136893	2	43.3511	1	1	0	0	0	1
1988_321	321	1988	1	1	4369	3	1	4	0	0	1	12	1	5	1	46.642	2	1	0	0	0	1
1988_322	322	1988	1	2	4369	3	1	4	0	0	1	12	1	5	1	55.447	3	2	1	0	1	1
1988_323	323	1988	1	1	4369	3	1	4	0	0	1	12	1	5	1	50.5736	2	1	0	0	0	1
1988_324	324	1988	1	1	4369	3	1	3	0	0	1	9.49409	2	0.791239	2	60.8077	3	2	1	0	0	1
1988_325	325	1988	1	1	4331	3	1	2	1	1	2	0.0985545	2	0.00821355	2	37.1718	1	1	0	0	0	0
1988_326	326	1988	1	1	4369	3	1	4	0	0	1	12	1	5	1	55.885	3	2	0	0	0	1
1988_327	327	1988	1	2	4369	3	1	4	0	0	1	12	1	1.3963	2	62.0479	3	2	0	0	0	1
1988_328	328	1988	1	1	4369	3	1	4	0	0	1	12	1	5	1	46.9487	2	1	1	0	0	1
1988_329	329	1988	1	1	4369	3	9	2	1	0	2	0.0328515	2	0.00273785	2	62.9213	3	2	0	0	0	0
1988_330	330	1988	1	2	4369	3	9	9	0	0	2	0.0985545	2	0.00821355	2	63.5181	3	2	0	0	0	1
1988_331	331	1988	1	1	4369	3	9	9	0	0	2	0.854139	2	0.0711841	2	59.2991	3	2	0	0	0	1
1988_332	332	1988	1	1	4369	3	9	9	0	0	2	0.131406	2	0.0109514	2	58.5188	3	2	0	0	0	1
1988_334	334	1988	1	2	4369	3	1	4	0	0	1	12	1	5	1	48.501	2	1	0	0	0	1
1988_335	335	1988	1	1	4369	3	1	4	0	0	1	12	1	5	1	36.0602	1	1	0	0	0	1
1988_336	336	1988	1	1	4369	3	1	4	0	0	1	12	1	5	1	60.1506	3	2	0	0	0	1
1988_337	337	1988	1	1	4369	3	1	4	0	0	1	12	1	5	1	62.653	3	2	0	0	0	1
1988_338	338	1988	1	1	4369	3	1	4	0	0	1	12	1	3.15127	2	55.4278	3	2	0	0	1	1
1988_339	339	1988	1	1	4369	3	1	2	1	0	1	12	1	5	1	46.3217	2	1	0	0	0	0
1988_340	340	1988	1	1	4369	3	1	2	1	1	1	12	1	3.83847	2	60.6817	3	2	0	0	0	0
1988_341	341	1988	1	2	4319	2	1	4	0	0	1	12	1	5	1	58.7926	3	2	0	0	0	1
1988_342	342	1988	1	2	4349	3	1	4	0	0	1	12	1	2.88296	2	57.6427	3	2	0	0	0	1
1988_343	343	1988	1	1	4369	3	1	4	0	0	1	12	1	5	1	57.7084	3	2	0	0	0	1
1988_344	344	1988	1	1	4369	3	1	4	0	0	1	12	1	5	1	62.1903	3	2	0	0	1	1
1988_345	345	1988	1	2	4369	3	5	1	1	0	1	9.78975	2	0.81588	2	62.6283	3	2	0	0	0	0
1988_346	346	1988	1	1	4369	3	1	4	0	1	1	12	1	1.05955	2	60.3149	3	2	1	1	0	1
1988_347	347	1988	1	2	4319	2	5	4	0	0	1	12	1	2.51608	2	55.8357	3	2	1	1	1	1
1988_348	348	1988	1	1	4369	3	1	4	0	1	1	12	1	5	1	58.9815	3	2	0	0	0	1
1989_1	1	1989	1	1	4332	3	1	4	0	0	2	0.459921	2	0.0383299	2	52.3614	2	1	0	0	0	1
1989_2	2	1989	1	1	4311	2	1	4	0	0	2	0	2	0	2	60.6051	3	2	0	0	0	1
1989_3	3	1989	1	2	4349	3	1	4	0	1	2	0.229961	2	0.019165	2	60.4764	3	2	0	1	0	1
1989_4	4	1989	1	2	4301	1	1	3	0	0	2	0.492773	2	0.0410678	2	64.0931	3	2	1	0	0	1
1989_5	5	1989	1	1	4369	3	1	4	0	0	1	12	1	1.08419	2	58.2943	3	2	0	0	1	1
1989_6	6	1989	1	2	4349	3	1	4	0	0	2	0.065703	2	0.0054757	2	60.8159	3	2	0	0	0	1
1989_7	7	1989	1	1	4319	2	1	4	0	0	2	0.164258	2	0.0136893	2	57.4456	3	2	1	0	0	1
1989_8	8	1989	1	1	4332	3	1	3	0	0	2	0.262812	2	0.0219028	2	53.2868	2	1	0	0	0	1
1989_10	10	1989	1	1	4369	3	9	9	0	0	2	0	2	0	2	46.2396	2	1	0	0	0	1
1989_11	11	1989	1	1	9999	4	4	2	1	0	2	0	2	0	2	40.0739	1	1	0	0	0	0
1989_12	12	1989	1	1	4369	3	1	4	0	0	2	0.065703	2	0.0054757	2	61.9028	3	2	1	0	0	1
1989_13	13	1989	1	1	4349	3	1	1	1	1	2	0.0985545	2	0.00821355	2	62.7296	3	2	0	0	0	0
1989_14	14	1989	1	2	4369	3	1	4	0	0	2	0.065703	2	0.0054757	2	60.2327	3	2	1	0	0	1
1989_15	15	1989	1	1	4331	3	1	4	0	0	2	0	2	0	2	53.1608	2	1	0	0	0	1
1989_16	16	1989	1	2	4349	3	1	3	0	0	2	0.0985545	2	0.00821355	2	60.0931	3	2	0	1	0	1
1989_17	17	1989	1	2	4301	1	1	1	1	1	2	0.164258	2	0.0136893	2	61.5222	3	2	0	0	0	0
1989_18	18	1989	1	2	4311	2	1	3	0	0	2	0.164258	2	0.0136893	2	49.9357	2	1	1	0	0	1
1989_19	19	1989	1	2	4331	3	1	4	0	0	2	0.065703	2	0.0054757	2	58.4175	3	2	0	0	0	1
1989_20	20	1989	1	1	4342	3	1	2	1	1	2	0.197109	2	0.0164271	2	64.7611	3	2	0	1	0	0
1989_21	21	1989	1	1	4349	3	1	4	0	0	2	0.328515	2	0.0273785	2	64.5969	3	2	0	0	0	1
1989_22	22	1989	1	1	4311	2	1	3	0	0	2	0.689882	2	0.0574949	2	61.3552	3	2	1	0	0	1
1989_23	23	1989	1	1	4311	2	1	3	0	0	2	0	2	0	2	45.2539	2	1	1	0	0	1
1989_24	24	1989	1	2	4369	3	9	4	0	0	2	0.197109	2	0.0164271	2	56.7611	3	2	1	0	0	1
1989_25	25	1989	1	2	4349	3	1	1	1	1	2	0.164258	2	0.0136893	2	55.2608	3	2	1	0	0	0
1989_26	26	1989	1	1	4331	3	1	1	1	0	2	0.42707	2	0.0355921	2	47.4771	2	1	0	0	0	0
1989_27	27	1989	1	2	4349	3	1	2	1	1	2	0.164258	2	0.0136893	2	59.4004	3	2	0	1	0	0
1989_28	28	1989	1	1	4311	2	1	3	0	0	2	0	2	0	2	52.6845	2	1	1	1	0	1
1989_29	29	1989	1	1	4331	3	1	3	0	0	2	0.164258	2	0.0136893	2	62.8693	3	2	0	0	0	1
1989_30	30	1989	1	1	4369	3	1	4	0	0	2	0	2	0	2	53.9795	2	1	1	0	0	1
1989_31	31	1989	1	1	4311	2	1	3	0	0	2	0.164258	2	0.0136893	2	57.1992	3	2	0	0	0	1
1989_32	32	1989	1	2	4311	2	1	3	0	0	2	0.0985545	2	0.00821355	2	50.2341	2	1	1	0	0	1
1989_33	33	1989	1	1	4369	3	9	1	1	0	2	0.262812	2	0.0219028	2	60.8104	3	2	0	0	0	0
1989_34	34	1989	1	2	4329	4	1	4	0	0	2	0	2	0	2	34.7077	1	1	0	0	0	1
1989_35	35	1989	1	2	4311	2	1	3	0	0	2	0.197109	2	0.0164271	2	52.8898	2	1	1	0	0	1
1989_36	36	1989	1	2	4369	3	9	4	0	0	2	0	2	0	2	48.7474	2	1	1	0	0	1
1989_37	37	1989	1	2	4369	3	9	4	0	0	2	0	2	0	2	63.9562	3	2	0	0	0	1
1989_38	38	1989	1	1	4369	3	9	1	1	0	2	0	2	0	2	43.9726	1	1	1	0	0	0
1989_39	39	1989	1	1	4301	1	1	4	0	0	2	0	2	0	2	50.7625	2	1	0	0	0	1
1989_40	40	1989	1	2	4342	3	1	3	0	0	2	0.131406	2	0.0109514	2	59.0418	3	2	0	1	0	1
1989_41	41	1989	1	2	4311	2	1	3	0	0	2	0.065703	2	0.0054757	2	56.9747	3	2	1	0	0	1
1989_42	42	1989	1	1	4369	3	1	4	0	0	2	0.0985545	2	0.00821355	2	59.332	3	2	0	0	0	1
1989_43	43	1989	1	2	4369	3	1	1	1	0	2	0.854139	2	0.0711841	2	57.9521	3	2	0	0	0	0
1989_44	44	1989	1	1	4311	2	1	3	0	0	2	0.065703	2	0.0054757	2	56.9637	3	2	1	0	0	1
1989_45	45	1989	1	2	4311	2	1	3	0	0	2	0.262812	2	0.0219028	2	49.7659	2	1	1	0	0	1
1989_46	46	1989	1	1	4369	3	1	4	0	0	2	0.328515	2	0.0273785	2	60.1752	3	2	0	0	0	1
1989_47	47	1989	1	1	4369	3	9	1	1	0	2	0	2	0	2	57.0924	3	2	1	1	0	0
1989_48	48	1989	1	2	4311	2	1	1	1	0	2	0.065703	2	0.0054757	2	58.6146	3	2	1	0	0	0
1989_49	49	1989	1	2	4342	3	1	4	0	0	2	0.262812	2	0.0219028	2	60.3368	3	2	0	0	0	1
1989_50	50	1989	1	1	4311	2	1	1	1	0	2	0.0985545	2	0.00821355	2	51.4141	2	1	1	0	0	0
1989_51	51	1989	1	1	4342	3	1	2	1	0	2	0.164258	2	0.0136893	2	62.0068	3	2	0	0	0	0
1989_52	52	1989	1	2	4311	2	1	3	0	0	2	0	2	0	2	57.8015	3	2	1	0	0	1
1989_53	53	1989	1	1	4311	2	1	3	0	0	2	0.0328515	2	0.00273785	2	42.6694	1	1	1	0	0	1
1989_54	54	1989	1	1	4342	3	1	3	0	0	2	0.42707	2	0.0355921	2	61.5031	3	2	0	0	0	1
1989_55	55	1989	1	1	4369	3	1	4	0	0	2	0.328515	2	0.0273785	2	55.989	3	2	0	0	0	1
1989_56	56	1989	1	1	4331	3	1	1	1	1	2	0.0328515	2	0.00273785	2	57.4511	3	2	0	0	0	0
1989_57	57	1989	1	1	4311	2	1	3	0	0	2	0.229961	2	0.019165	2	37.8672	1	1	0	1	0	1
1989_58	58	1989	1	2	4349	3	1	1	1	0	2	0.821288	2	0.0684463	2	63.7591	3	2	0	0	0	0
1989_59	59	1989	1	2	4311	2	1	1	1	0	2	0.295664	2	0.0246407	2	49.7385	2	1	1	0	0	0
1989_60	60	1989	1	1	4311	2	1	3	0	0	2	0.164258	2	0.0136893	2	57.0595	3	2	1	0	0	1
1989_61	61	1989	1	2	4311	2	1	3	0	0	2	0.394218	2	0.0328542	2	47.2307	2	1	1	0	0	1
1989_62	62	1989	1	1	4301	1	1	4	0	0	2	0	2	0	2	34.2779	1	1	0	0	0	1
1989_63	63	1989	1	1	4369	3	1	2	1	1	2	0.131406	2	0.0109514	2	56.282	3	2	0	0	0	0
1989_64	64	1989	1	1	4369	3	1	2	1	0	2	0.492773	2	0.0410678	2	61.0815	3	2	0	0	0	0
1989_65	65	1989	1	1	4369	3	1	4	0	0	2	0.0328515	2	0.00273785	2	59.7864	3	2	0	0	0	1
1989_66	66	1989	1	2	4369	3	1	4	0	0	2	0	2	0	2	51.4004	2	1	1	1	0	1
1989_67	67	1989	1	1	4342	3	5	4	0	1	2	0.065703	2	0.0054757	2	62.5517	3	2	0	1	0	1
1989_68	68	1989	1	1	4311	2	1	3	0	0	2	0	2	0	2	55.4059	3	2	0	0	0	1
1989_69	69	1989	1	2	4361	3	9	4	0	0	2	0	2	0	2	49.0157	2	1	1	0	0	1
1989_70	70	1989	1	1	4369	3	9	4	0	0	2	0	2	0	2	59.7645	3	2	0	0	0	1
1989_71	71	1989	1	1	4342	3	1	3	0	1	2	0.42707	2	0.0355921	2	58.7598	3	2	0	0	0	1
1989_72	72	1989	1	2	4331	3	1	1	1	1	2	0.459921	2	0.0383299	2	60.2272	3	2	1	0	0	0
1989_73	73	1989	1	1	4311	2	1	3	0	0	2	0.262812	2	0.0219028	2	62.6475	3	2	1	0	0	1
1989_74	74	1989	1	2	4311	2	1	2	1	0	2	0.164258	2	0.0136893	2	62.1574	3	2	0	0	0	0
1989_75	75	1989	1	1	4311	2	1	1	1	0	2	0.0985545	2	0.00821355	2	39.6277	1	1	0	0	0	0
1989_76	76	1989	1	2	4342	3	1	3	0	0	2	0.394218	2	0.0328542	2	62.423	3	2	0	1	0	1
1989_77	77	1989	1	2	4349	3	1	3	0	0	2	0.0328515	2	0.00273785	2	61.7413	3	2	0	1	0	1
1989_78	78	1989	1	2	4311	2	1	3	0	0	2	0.197109	2	0.0164271	2	55.4661	3	2	1	0	0	1
1989_79	79	1989	1	1	4369	3	9	4	0	0	2	0	2	0	2	61.5633	3	2	0	0	0	1
1989_80	80	1989	1	1	4349	3	5	2	1	0	2	0.0985545	2	0.00821355	2	61.5414	3	2	0	0	0	0
1989_81	81	1989	1	2	4311	2	1	3	0	0	2	0.328515	2	0.0273785	2	51.091	2	1	0	0	0	1
1989_82	82	1989	1	2	4311	2	1	3	0	1	2	0	2	0	2	58.1739	3	2	1	0	0	1
1989_83	83	1989	1	1	4369	3	1	4	0	0	2	0.0328515	2	0.00273785	2	54.9295	2	1	0	0	0	1
1989_84	84	1989	1	1	4342	3	1	3	0	0	2	0.065703	2	0.0054757	2	64.8104	3	2	0	0	0	1
1989_85	85	1989	1	2	4342	3	1	1	1	0	2	0.164258	2	0.0136893	2	60.9528	3	2	0	0	0	0
1989_86	86	1989	1	1	4369	3	1	3	0	0	2	0	2	0	2	63.7317	3	2	1	0	0	1
1989_87	87	1989	1	2	4369	3	1	2	1	0	2	0.0985545	2	0.00821355	2	61.9849	3	2	1	0	0	0
1989_88	88	1989	1	1	4319	2	1	4	0	0	1	12	1	5	1	29.8973	1	1	0	0	0	1
1989_89	89	1989	1	1	4369	3	1	4	0	0	1	12	1	5	1	50.0507	2	1	0	0	0	1
1989_90	90	1989	1	2	4369	3	1	4	0	0	1	12	1	4.5065	2	64.501	3	2	1	0	0	1
1989_91	91	1989	1	2	4369	3	1	4	0	0	1	12	1	5	1	50.59	2	1	1	0	0	1
1989_92	92	1989	1	2	4369	3	1	2	1	0	1	12	1	5	1	42.757	1	1	0	0	0	0
1989_93	93	1989	1	2	4369	3	1	1	1	0	1	12	1	5	1	43.3046	1	1	0	0	0	0
1989_94	94	1989	1	1	4369	3	1	4	0	1	1	12	1	1.02122	2	58.4257	3	2	1	0	0	1
1989_95	95	1989	1	1	4369	3	1	4	0	0	1	12	1	5	1	46.0315	2	1	1	0	0	1
1989_96	96	1989	1	1	4369	3	1	4	0	1	1	12	1	4.31485	2	64.1424	3	2	0	0	0	1
1989_97	97	1989	1	1	4369	3	1	4	0	1	1	12	1	4.80767	2	56.4983	3	2	0	0	1	1
1989_98	98	1989	1	2	4369	3	1	4	0	0	1	12	1	1.68378	2	56.2519	3	2	0	0	0	1
1989_99	99	1989	1	1	4369	3	1	2	1	0	1	12	1	5	1	64.4025	3	2	0	0	0	0
1989_101	101	1989	1	2	4369	3	1	4	0	0	1	12	1	5	1	45.7413	2	1	0	0	0	1
1989_102	102	1989	1	2	4369	3	9	1	1	0	1	12	1	5	1	45.9548	2	1	0	0	0	0
1989_103	103	1989	1	2	4369	3	1	4	0	0	1	12	1	5	1	61.3963	3	2	0	0	1	1
1989_104	104	1989	1	2	4369	3	9	4	0	0	1	4.73062	2	0.394251	2	46.8912	2	1	0	0	0	1
1989_105	105	1989	1	1	4369	3	1	4	0	0	1	12	1	5	1	52.7447	2	1	1	0	0	1
1989_106	106	1989	1	2	9999	4	4	4	0	0	1	12	1	5	1	49.473	2	1	1	0	0	0
1989_107	107	1989	1	2	4369	3	9	4	0	0	1	12	1	5	1	55.0992	3	2	1	0	0	1
1989_108	108	1989	1	2	4369	3	1	4	0	0	1	12	1	4.41615	2	62.6119	3	2	1	0	0	1
1989_109	109	1989	1	2	4369	3	1	1	1	0	1	12	1	4.72553	2	50.0205	2	1	1	0	0	0
1989_110	110	1989	1	2	4369	3	1	1	1	0	1	7.39159	2	0.616016	2	59.707	3	2	0	0	0	0
1989_111	111	1989	1	1	4369	3	1	2	1	0	1	12	1	5	1	64.4134	3	2	0	0	0	0
1989_112	112	1989	1	2	4369	3	9	4	0	0	1	10.9724	2	0.914442	2	59.4086	3	2	0	0	0	1
1989_113	113	1989	1	1	4369	3	1	4	0	0	1	12	1	5	1	42.8337	1	1	0	0	1	1
1989_114	114	1989	1	2	4369	3	1	1	1	0	1	12	1	5	1	55.7235	3	2	0	0	1	0
1989_115	115	1989	1	2	4369	3	1	4	0	0	1	12	1	3.82752	2	56.3368	3	2	0	0	0	1
1989_116	116	1989	1	1	4369	3	1	4	0	0	1	12	1	5	1	46.6721	2	1	0	0	1	1
1989_117	117	1989	1	2	4349	3	1	4	0	0	1	12	1	5	1	60.3313	3	2	0	0	0	1
1989_119	119	1989	1	2	4369	3	1	4	0	0	1	12	1	5	1	48.5257	2	1	1	0	0	1
1989_120	120	1989	1	2	4369	3	1	4	0	0	1	12	1	5	1	64.4928	3	2	0	0	0	1
1989_121	121	1989	1	1	4369	3	1	4	0	0	1	12	1	2.58453	2	44.449	1	1	0	0	0	1
1989_122	122	1989	1	1	4369	3	1	4	0	0	1	12	1	5	1	44.7064	1	1	1	0	1	1
1989_123	123	1989	1	1	4369	3	1	4	0	0	1	12	1	1.15264	2	55.8713	3	2	1	0	1	1
1989_124	124	1989	1	2	4369	3	1	4	0	0	1	9.92116	2	0.826831	2	58.4778	3	2	0	0	0	1
1989_125	125	1989	1	1	4309	1	1	1	1	0	1	12	1	1.06776	2	55.9562	3	2	1	0	1	0
1989_126	126	1989	1	1	4369	3	1	1	1	0	1	12	1	5	1	53.4182	2	1	0	0	0	0
1989_127	127	1989	1	1	4369	3	1	1	1	0	1	12	1	5	1	58.7598	3	2	0	0	0	0
1989_129	129	1989	1	2	4369	3	1	1	1	0	1	12	1	5	1	63.6085	3	2	1	0	0	0
1989_131	131	1989	1	1	4369	3	1	4	0	0	1	12	1	5	1	58.6256	3	2	0	0	0	1
1989_132	132	1989	1	2	4369	3	9	4	0	0	1	12	1	5	1	53.7166	2	1	0	0	0	1
1989_133	133	1989	1	2	4369	3	9	2	1	0	1	12	1	5	1	53.9192	2	1	0	0	0	0
1989_134	134	1989	1	2	4369	3	1	2	1	0	1	12	1	5	1	64.7173	3	2	0	0	0	0
1989_135	135	1989	1	2	4369	3	1	4	0	0	1	12	1	5	1	57.0732	3	2	0	0	0	1
1989_136	136	1989	1	2	4369	3	1	4	0	0	1	12	1	5	1	59.2498	3	2	0	0	0	1
1989_137	137	1989	1	2	4369	3	9	4	0	0	1	12	1	5	1	42.5325	1	1	0	0	0	1
1989_138	138	1989	1	2	4331	3	1	1	1	0	1	12	1	5	1	60.4435	3	2	1	0	1	0
1989_139	139	1989	1	1	4369	3	1	4	0	1	1	12	1	5	1	62.6119	3	2	0	0	0	1
1989_140	140	1989	1	2	4369	3	1	4	0	0	1	12	1	5	1	59.0965	3	2	0	0	1	1
1989_141	141	1989	1	1	4369	3	1	1	1	0	1	12	1	5	1	61.525	3	2	1	0	1	0
1989_142	142	1989	1	2	4369	3	1	4	0	0	1	12	1	5	1	44.6297	1	1	1	0	0	1
1989_143	143	1989	1	2	4309	1	1	4	0	0	1	12	1	5	1	61.2594	3	2	1	0	0	1
1989_144	144	1989	1	2	4369	3	1	4	0	0	1	2.82523	2	0.235455	2	64.8789	3	2	0	0	0	1
1989_145	145	1989	1	2	4311	2	1	3	0	1	2	0.394218	2	0.0328542	2	55.9589	3	2	1	0	0	1
1989_146	146	1989	1	1	4369	3	1	4	0	0	1	12	1	5	1	58.1793	3	2	0	0	0	1
1989_147	147	1989	1	2	4369	3	1	4	0	0	1	12	1	1.00753	2	54.412	2	1	0	0	0	1
1989_148	148	1989	1	1	4369	3	1	4	0	0	1	12	1	4.63792	2	53.2	2	1	0	0	0	1
1989_151	151	1989	1	1	4369	3	1	4	0	1	1	12	1	5	1	54.2423	2	1	0	0	0	1
1989_152	152	1989	1	2	4319	2	1	4	0	0	1	12	1	5	1	55.3648	3	2	1	0	0	1
1989_153	153	1989	1	1	4369	3	1	4	0	0	1	12	1	5	1	54.5845	2	1	1	0	0	1
1989_154	154	1989	1	2	4369	3	1	4	0	0	1	12	1	5	1	34.371	1	1	0	0	0	1
1989_155	155	1989	1	2	4369	3	1	4	0	0	1	12	1	5	1	58.3765	3	2	1	0	0	1
1989_156	156	1989	1	1	4369	3	1	4	0	0	1	12	1	5	1	55.4387	3	2	0	1	0	1
1989_157	157	1989	1	1	4369	3	1	4	0	0	1	11.7937	2	0.982888	2	48.8268	2	1	0	0	0	1
1989_158	158	1989	1	1	4369	3	1	4	0	0	1	12	1	5	1	63.0418	3	2	0	0	0	1
1989_159	159	1989	1	1	4369	3	5	4	0	0	1	12	1	5	1	57.4483	3	2	0	0	0	1
1989_160	160	1989	1	2	4369	3	1	4	0	0	1	12	1	1.45927	2	62.308	3	2	0	1	0	1
1989_161	161	1989	1	1	4369	3	1	4	0	0	1	12	1	3.45791	2	50.6146	2	1	0	0	1	1
1989_162	162	1989	1	2	4369	3	1	4	0	0	1	12	1	5	1	47.4606	2	1	0	0	0	1
1989_163	163	1989	1	1	4369	3	1	2	1	0	1	12	1	5	1	60.1259	3	2	1	0	0	0
1989_164	164	1989	1	1	4369	3	1	4	0	0	1	12	1	5	1	60.7502	3	2	1	0	1	1
1989_166	166	1989	1	2	4369	3	1	2	1	0	1	12	1	5	1	52.5503	2	1	0	0	0	0
1989_167	167	1989	1	1	4369	3	1	4	0	0	1	12	1	5	1	64.7255	3	2	1	0	1	1
1989_168	168	1989	1	2	4369	3	1	4	0	0	1	12	1	5	1	52.9418	2	1	0	0	0	1
1989_169	169	1989	1	2	4369	3	1	1	1	0	1	12	1	5	1	53.0459	2	1	0	0	0	0
1989_170	170	1989	1	2	4319	2	1	4	0	0	1	12	1	5	1	49.5551	2	1	1	0	0	1
1989_171	171	1989	1	2	4369	3	1	4	0	0	1	12	1	5	1	36.6489	1	1	0	0	0	1
1989_172	172	1989	1	2	4369	3	1	2	1	0	1	12	1	5	1	44.9911	1	1	0	0	0	0
1989_173	173	1989	1	1	4369	3	1	4	0	0	1	12	1	5	1	55.4415	3	2	0	0	0	1
1989_174	174	1989	1	1	4369	3	1	4	0	0	1	12	1	5	1	61.5469	3	2	0	0	0	1
1989_175	175	1989	1	2	4369	3	1	1	1	0	1	12	1	5	1	44.7529	1	1	0	0	0	0
1989_176	176	1989	1	1	4369	3	1	4	0	0	1	12	1	5	1	64.293	3	2	0	0	0	1
1989_177	177	1989	1	2	4369	3	1	1	1	0	1	12	1	5	1	44.627	1	1	0	0	1	0
1989_178	178	1989	1	1	4369	3	9	4	0	0	2	0.591327	2	0.0492813	2	58.0397	3	2	0	0	0	1
1989_179	179	1989	1	1	4369	3	1	2	1	0	1	12	1	5	1	58.6968	3	2	0	0	0	0
1989_180	180	1989	1	2	4369	3	1	2	1	0	1	12	1	5	1	55.6331	3	2	0	0	0	0
1989_181	181	1989	1	1	4369	3	1	4	0	0	1	12	1	5	1	58.423	3	2	0	0	1	1
1989_182	182	1989	1	1	4369	3	1	4	0	0	1	12	1	5	1	52.7995	2	1	0	0	0	1
1989_183	183	1989	1	1	4369	3	9	4	0	0	1	12	1	4.36413	2	45.963	2	1	0	0	0	1
1989_184	184	1989	1	1	4369	3	1	2	1	0	1	11.071	2	0.922656	2	64.1342	3	2	0	0	0	0
1989_185	185	1989	1	1	4369	3	1	4	0	0	1	12	1	5	1	55.8303	3	2	0	0	0	1
1989_186	186	1989	1	1	4369	3	1	4	0	0	1	12	1	5	1	59.2854	3	2	0	0	0	1
1989_187	187	1989	1	1	4369	3	9	4	0	0	1	1.05125	2	0.0876112	2	56.4846	3	2	0	0	0	1
1989_188	188	1989	1	1	4369	3	1	2	1	0	1	12	1	5	1	53.9439	2	1	1	0	0	0
1989_189	189	1989	1	2	4369	3	9	4	0	0	1	12	1	1.53593	2	44.3504	1	1	1	0	0	1
1989_190	190	1989	1	1	4369	3	1	4	0	1	1	10.9724	2	0.914442	2	60.0082	3	2	0	0	0	1
1989_191	191	1989	1	1	4369	3	1	4	0	0	1	12	1	5	1	48.9555	2	1	0	0	1	1
1989_192	192	1989	1	1	4369	3	1	2	1	0	1	12	1	5	1	58.6229	3	2	1	0	1	0
1989_193	193	1989	1	2	4369	3	1	4	0	0	1	12	1	5	1	43.7728	1	1	1	0	0	1
1989_194	194	1989	1	1	4369	3	1	4	0	0	1	12	1	5	1	61.8289	3	2	0	0	0	1
1989_196	196	1989	1	1	4369	3	1	4	0	0	1	12	1	5	1	51.9535	2	1	0	0	0	1
1989_197	197	1989	1	2	9999	4	4	1	1	0	1	12	1	5	1	51.9808	2	1	0	0	0	0
1989_198	198	1989	1	2	4369	3	1	4	0	0	1	12	1	5	1	50.9487	2	1	0	0	0	1
1989_199	199	1989	1	1	4369	3	1	4	0	0	1	12	1	5	1	61.8179	3	2	0	1	0	1
1989_202	202	1989	1	1	4369	3	1	4	0	0	1	12	1	1.84531	2	57.9877	3	2	0	0	0	1
1989_203	203	1989	1	1	4369	3	1	4	0	0	1	12	1	1.72211	2	50.3162	2	1	0	0	0	1
1989_204	204	1989	1	2	4369	3	1	4	0	0	1	12	1	5	1	53.0267	2	1	0	1	0	1
1989_205	205	1989	1	2	4369	3	1	4	0	0	1	12	1	5	1	53.692	2	1	0	0	0	1
1989_206	206	1989	1	2	4369	3	1	4	0	0	1	3.21945	2	0.268309	2	64.2136	3	2	0	0	0	1
1989_207	207	1989	1	1	4369	3	1	4	0	0	1	12	1	5	1	60.0219	3	2	0	0	0	1
1989_208	208	1989	1	2	4369	3	1	4	0	0	1	12	1	5	1	50.8036	2	1	1	1	1	1
1989_209	209	1989	1	1	4369	3	1	4	0	0	1	12	1	3.98631	2	63.9535	3	2	0	0	0	1
1989_210	210	1989	1	1	4369	3	1	4	0	0	1	12	1	5	1	38.2259	1	1	0	0	0	1
1989_211	211	1989	1	2	4319	2	1	4	0	0	1	12	1	1.10883	2	42.4723	1	1	1	0	0	1
1989_212	212	1989	1	2	4369	3	1	4	0	0	1	12	1	5	1	64.8268	3	2	0	0	1	1
1989_213	213	1989	1	1	4369	3	1	4	0	0	1	12	1	5	1	60.8624	3	2	0	0	0	1
1989_214	214	1989	1	1	4369	3	1	4	0	0	1	12	1	1.56879	2	62.4011	3	2	0	1	0	1
1989_215	215	1989	1	1	9999	4	4	4	0	0	1	12	1	5	1	62.8282	3	2	0	0	0	0
1989_216	216	1989	1	1	4369	3	1	4	0	0	1	12	1	5	1	62.3409	3	2	0	0	0	1
1989_217	217	1989	1	1	4369	3	1	4	0	0	1	12	1	5	1	45.7467	2	1	1	0	0	1
1989_218	218	1989	1	1	4369	3	1	4	0	1	1	12	1	5	1	44.46	1	1	0	0	0	1
1989_219	219	1989	1	1	4369	3	1	4	0	0	1	12	1	5	1	50.3299	2	1	1	0	1	1
1989_220	220	1989	1	1	9999	4	4	4	0	0	1	12	1	5	1	51.9808	2	1	0	0	0	0
1989_221	221	1989	1	2	4369	3	1	4	0	0	1	12	1	5	1	64.6242	3	2	0	0	0	1
1989_222	222	1989	1	2	4369	3	1	2	1	0	1	12	1	5	1	55.5893	3	2	0	0	0	0
1989_223	223	1989	1	2	4369	3	1	2	1	0	1	2.85808	2	0.238193	2	59.9562	3	2	0	1	0	0
1989_224	224	1989	1	1	4369	3	1	4	0	0	1	12	1	4.58316	2	57.974	3	2	0	0	0	1
1989_225	225	1989	1	2	4369	3	1	4	0	0	1	12	1	4.72553	2	60.5914	3	2	0	0	0	1
1989_226	226	1989	1	2	4369	3	1	4	0	0	1	12	1	5	1	53.4593	2	1	1	0	0	1
1989_227	227	1989	1	1	4369	3	1	1	1	1	1	11.6623	2	0.971937	2	64.4545	3	2	0	0	0	0
1989_228	228	1989	1	1	4369	3	1	4	0	1	1	12	1	5	1	64.8022	3	2	0	0	0	1
1989_229	229	1989	1	2	4369	3	1	4	0	0	1	12	1	5	1	58.3984	3	2	0	0	1	1
1989_230	230	1989	1	1	4369	3	1	4	0	1	1	12	1	5	1	59.6468	3	2	0	0	0	1
1989_231	231	1989	1	1	4369	3	1	1	1	0	1	12	1	2.91307	2	53.4155	2	1	1	0	1	0
1989_232	232	1989	1	1	4369	3	1	4	0	0	1	12	1	3.33744	2	52.9911	2	1	1	0	1	1
1989_233	233	1989	1	2	4369	3	1	1	1	0	1	12	1	5	1	52.6489	2	1	0	0	0	0
1989_234	234	1989	1	2	4369	3	1	1	1	0	1	12	1	5	1	52.7748	2	1	0	0	0	0
1989_235	235	1989	1	2	4369	3	1	4	0	0	1	12	1	5	1	52.0192	2	1	1	0	0	1
1989_236	236	1989	1	2	4369	3	1	4	0	0	1	12	1	5	1	48.0493	2	1	0	0	1	1
1989_237	237	1989	1	1	4369	3	1	4	0	0	1	2.1025	2	0.175222	2	55.4962	3	2	0	0	0	1
1989_238	238	1989	1	2	4369	3	1	4	0	0	1	3.71222	2	0.309377	2	57.7139	3	2	0	0	0	1
1989_239	239	1989	1	2	4369	3	1	1	1	0	1	1.87254	2	0.156057	2	57.8672	3	2	0	0	0	0
1989_241	241	1989	1	2	4369	3	1	4	0	0	1	12	1	5	1	64.5558	3	2	0	0	0	1
1989_242	242	1989	1	2	4369	3	1	4	0	0	1	12	1	4.5065	2	62.9788	3	2	0	0	0	1
1989_243	243	1989	1	1	4369	3	1	4	0	0	1	12	1	5	1	56.8569	3	2	0	0	0	1
1989_244	244	1989	1	2	4369	3	1	4	0	0	1	12	1	5	1	50.1602	2	1	0	0	1	1
1989_245	245	1989	1	1	4369	3	1	1	1	0	1	12	1	5	1	46.8912	2	1	1	1	0	0
1989_246	246	1989	1	1	4369	3	1	1	1	0	1	12	1	5	1	55.8631	3	2	0	0	0	0
1989_247	247	1989	1	1	4369	3	1	4	0	0	1	12	1	5	1	50.4559	2	1	1	0	0	1
1989_248	248	1989	1	2	4369	3	1	4	0	0	1	12	1	5	1	57.4812	3	2	0	0	0	1
1989_249	249	1989	1	1	4369	3	1	4	0	0	1	12	1	5	1	51.2799	2	1	0	0	0	1
1989_250	250	1989	1	1	4369	3	1	4	0	0	1	12	1	5	1	62.5763	3	2	0	0	0	1
1989_251	251	1989	1	2	4369	3	1	4	0	0	1	12	1	5	1	64.7009	3	2	1	0	0	1
1989_252	252	1989	1	1	4369	3	1	4	0	0	1	12	1	5	1	60.1232	3	2	0	0	0	1
1989_253	253	1989	1	2	4369	3	1	2	1	1	1	12	1	1.98494	2	56.5941	3	2	0	0	0	0
1989_254	254	1989	1	2	4369	3	1	4	0	0	1	12	1	5	1	59.5455	3	2	0	0	1	1
1989_255	255	1989	1	2	4332	3	1	4	0	0	1	12	1	4.846	2	45.9795	2	1	1	0	0	1
1989_256	256	1989	1	2	4369	3	1	4	0	0	1	12	1	5	1	64.4901	3	2	0	0	0	1
1989_257	257	1989	1	1	4369	3	1	4	0	0	1	12	1	5	1	58.4367	3	2	1	0	0	1
1989_258	258	1989	1	2	9999	4	4	4	0	0	1	12	1	5	1	44.1287	1	1	0	0	0	0
1989_259	259	1989	1	1	4369	3	1	4	0	0	1	12	1	5	1	61.9932	3	2	1	0	1	1
1989_260	260	1989	1	1	4369	3	1	1	1	0	1	12	1	5	1	53.9411	2	1	0	0	0	0
1989_261	261	1989	1	2	4369	3	1	4	0	0	1	12	1	5	1	46.0479	2	1	0	0	0	1
1989_262	262	1989	1	1	4319	2	1	1	1	0	1	12	1	3.05818	2	48.5749	2	1	1	0	0	0
1989_263	263	1989	1	1	4369	3	1	4	0	0	1	12	1	5	1	50.987	2	1	0	0	1	1
1989_264	264	1989	1	1	4369	3	1	4	0	0	1	12	1	4.4052	2	62.9979	3	2	1	1	0	1
1989_265	265	1989	1	2	4369	3	1	4	0	0	1	12	1	5	1	53.7632	2	1	0	0	0	1
1989_266	266	1989	1	2	4369	3	1	4	0	1	1	12	1	5	1	58.5106	3	2	0	0	0	1
1989_267	267	1989	1	2	4369	3	1	4	0	0	1	12	1	5	1	62.6776	3	2	0	0	0	1
1989_268	268	1989	1	1	4369	3	1	4	0	1	1	12	1	5	1	63.0582	3	2	0	0	0	1
1989_269	269	1989	1	2	4369	3	1	4	0	0	1	12	1	5	1	57.2841	3	2	0	0	0	1
1989_270	270	1989	1	2	4309	1	1	4	0	0	1	12	1	5	1	54.5873	2	1	1	0	0	1
1989_271	271	1989	1	1	4319	2	1	4	0	0	1	12	1	5	1	64.5969	3	2	0	0	0	1
1989_272	272	1989	1	2	4369	3	1	4	0	0	1	12	1	5	1	41.5003	1	1	0	0	0	1
1989_273	273	1989	1	2	4369	3	1	4	0	0	1	12	1	5	1	46.0315	2	1	1	0	0	1
1989_274	274	1989	1	2	4369	3	1	4	0	0	1	12	1	5	1	58.1027	3	2	0	0	0	1
1989_275	275	1989	1	1	4369	3	1	4	0	0	1	12	1	5	1	47.8576	2	1	1	1	0	1
1989_276	276	1989	1	1	4349	3	1	4	0	0	1	12	1	5	1	63.7782	3	2	0	0	0	1
1989_277	277	1989	1	2	4369	3	1	4	0	0	2	12	1	5	1	48.2546	2	1	1	0	0	1
1989_279	279	1989	1	1	4369	3	1	4	0	0	1	12	1	5	1	62.0041	3	2	0	0	0	1
1989_280	280	1989	1	2	4309	1	1	4	0	0	1	12	1	5	1	59.2498	3	2	0	0	1	1
1989_281	281	1989	1	1	4369	3	1	4	0	0	1	12	1	5	1	50.5626	2	1	1	0	0	1
1989_282	282	1989	1	1	4309	1	1	4	0	0	1	12	1	5	1	33.2868	1	1	0	0	1	1
1989_283	283	1989	1	1	4319	2	1	4	0	0	1	12	1	5	1	48.6352	2	1	1	0	0	1
1989_284	284	1989	1	2	4369	3	1	4	0	0	1	12	1	5	1	41.3415	1	1	0	0	0	1
1989_285	285	1989	1	1	4369	3	1	1	1	0	1	12	1	5	1	49.1526	2	1	0	0	0	0
1989_286	286	1989	1	1	4369	3	9	2	1	0	1	12	1	5	1	61.4073	3	2	0	0	0	0
1989_287	287	1989	1	1	4369	3	1	4	0	0	1	12	1	5	1	60.6242	3	2	0	0	0	1
1989_288	288	1989	1	1	4369	3	1	2	1	0	1	12	1	5	1	58.2122	3	2	1	0	0	0
1989_289	289	1989	1	2	4369	3	1	1	1	0	1	12	1	5	1	46.7625	2	1	1	0	0	0
1989_290	290	1989	1	1	4369	3	1	4	0	0	1	12	1	5	1	59.3758	3	2	1	0	0	1
1989_291	291	1989	1	1	4369	3	1	1	1	0	1	12	1	5	1	48.2108	2	1	1	0	0	0
1989_292	292	1989	1	1	4369	3	1	4	0	0	1	12	1	5	1	40.0164	1	1	1	0	0	1
1989_293	293	1989	1	1	4369	3	1	2	1	0	1	12	1	5	1	61.7276	3	2	0	0	1	0
1989_294	294	1989	1	1	4369	3	1	4	0	0	1	12	1	5	1	64.2108	3	2	0	0	1	1
1989_295	295	1989	1	1	4349	3	1	4	0	1	1	12	1	3.42779	2	50.7625	2	1	0	0	0	1
1989_296	296	1989	1	2	4369	3	1	2	1	0	1	12	1	5	1	53.7522	2	1	0	0	0	0
1989_297	297	1989	1	2	4369	3	1	1	1	0	1	12	1	5	1	53.8398	2	1	0	0	0	0
1989_298	298	1989	1	1	4369	3	1	4	0	0	1	12	1	5	1	55.9918	3	2	0	0	1	1
1989_299	299	1989	1	1	4369	3	1	2	1	0	1	12	1	5	1	59.9781	3	2	0	1	0	0
1989_300	300	1989	1	1	4369	3	1	4	0	0	1	12	1	5	1	54.2971	2	1	0	0	0	1
1989_301	301	1989	1	1	4369	3	1	4	0	0	1	12	1	5	1	47.9507	2	1	1	0	1	1
1989_302	302	1989	1	2	4369	3	9	4	0	0	1	12	1	5	1	48.9802	2	1	1	0	0	1
1989_303	303	1989	1	2	4369	3	1	4	0	0	1	12	1	5	1	61.0842	3	2	0	0	0	1
1989_304	304	1989	1	1	4369	3	1	4	0	0	1	12	1	5	1	43.8932	1	1	0	0	0	1
1989_305	305	1989	1	2	4369	3	1	4	0	0	1	12	1	5	1	51.0226	2	1	1	0	0	1
1989_306	306	1989	1	1	4369	3	1	4	0	0	1	12	1	5	1	47.5291	2	1	1	0	1	1
1989_307	307	1989	1	2	4369	3	1	4	0	0	1	12	1	5	1	56.1287	3	2	0	0	1	1
1989_308	308	1989	1	1	4369	3	1	4	0	0	1	12	1	5	1	60.4572	3	2	0	0	0	1
1989_309	309	1989	1	2	4309	1	1	4	0	0	1	12	1	5	1	58.0808	3	2	0	1	0	1
1989_310	310	1989	1	1	4369	3	1	4	0	0	1	12	1	2.51061	2	62.0999	3	2	0	0	0	1
1989_311	311	1989	1	1	4369	3	1	4	0	0	1	12	1	5	1	63.1869	3	2	0	0	0	1
1989_312	312	1989	1	2	4369	3	1	4	0	1	1	12	1	2.15469	2	62.0397	3	2	0	1	0	1
1989_313	313	1989	1	1	4369	3	1	4	0	0	1	1.90539	2	0.158795	2	39.4771	1	1	0	0	0	1
1989_314	314	1989	1	1	4369	3	1	1	1	0	1	12	1	3.00616	2	59.2416	3	2	0	1	0	0
1989_316	316	1989	1	1	4369	3	1	4	0	0	1	12	1	5	1	44.4435	1	1	0	0	0	1
1989_317	317	1989	1	2	4369	3	1	1	1	0	1	12	1	5	1	44.0958	1	1	0	0	0	0
1989_318	318	1989	1	1	4369	3	1	4	0	0	1	12	1	5	1	54.1218	2	1	0	0	0	1
1989_319	319	1989	1	2	4369	3	1	2	1	1	1	12	1	5	1	43.9452	1	1	0	0	0	0
1989_320	320	1989	1	2	4369	3	1	4	0	0	1	12	1	5	1	48.6489	2	1	0	0	0	1
1989_321	321	1989	1	2	4369	3	1	4	0	0	1	8.24573	2	0.687201	2	60.5695	3	2	0	0	0	1
1989_322	322	1989	1	1	4369	3	1	4	0	0	1	12	1	5	1	52.2957	2	1	1	0	1	1
1989_323	323	1989	1	1	4369	3	1	4	0	0	1	11.0053	2	0.91718	2	59.6386	3	2	0	0	0	1
1989_324	324	1989	1	2	4369	3	1	4	0	0	1	12	1	5	1	43.6605	1	1	1	0	1	1
1989_325	325	1989	1	1	4369	3	1	4	0	0	1	12	1	5	1	53.6838	2	1	0	0	0	1
1989_326	326	1989	1	1	4369	3	1	4	0	0	1	12	1	5	1	55.4387	3	2	0	0	0	1
1989_327	327	1989	1	2	4369	3	1	4	0	0	1	1.60972	2	0.134155	2	60.8323	3	2	0	0	0	1
1989_328	328	1989	1	1	4369	3	1	4	0	0	1	12	1	3.02259	2	62.4559	3	2	0	0	0	1
1989_329	329	1989	1	2	4369	3	1	4	0	0	1	12	1	5	1	52.6324	2	1	0	0	0	1
1989_330	330	1989	1	2	4369	3	1	1	1	0	1	12	1	5	1	55.0198	3	2	0	0	0	0
1989_331	331	1989	1	1	4369	3	1	1	1	0	1	12	1	2.74059	2	60.1232	3	2	0	1	0	0
1989_332	332	1989	1	2	4369	3	1	4	0	1	1	12	1	5	1	55.9069	3	2	0	0	1	1
1989_333	333	1989	1	2	4369	3	1	4	0	0	1	12	1	5	1	48.0739	2	1	1	0	1	1
1989_334	334	1989	1	2	4369	3	1	4	0	0	1	12	1	2.76797	2	62.2752	3	2	0	1	0	1
1989_335	335	1989	1	1	4369	3	1	4	0	0	1	12	1	5	1	51.4223	2	1	1	1	0	1
1989_336	336	1989	1	1	9999	4	4	4	0	0	1	12	1	5	1	34.3573	1	1	0	0	1	0
1989_337	337	1989	1	1	4342	3	1	3	0	1	2	0.065703	2	0.0054757	2	55.9699	3	2	0	0	0	1
1989_338	338	1989	1	2	4369	3	1	4	0	1	2	0	2	0	2	63.9343	3	2	0	0	0	1
1989_339	339	1989	1	1	4349	3	1	2	1	1	1	12	1	4.12594	2	57.18	3	2	0	0	0	0
1989_340	340	1989	1	2	4369	3	1	4	0	0	1	12	1	5	1	60.2957	3	2	0	0	0	1
1989_341	341	1989	1	1	4311	2	1	1	1	1	2	0.0985545	2	0.00821355	2	60.0684	3	2	1	0	1	0
1989_342	342	1989	1	1	4311	2	1	1	1	0	2	0.131406	2	0.0109514	2	54.9541	2	1	1	0	0	0
1989_343	343	1989	1	2	4342	3	1	3	0	0	2	0.0985545	2	0.00821355	2	62.6366	3	2	1	1	0	1
1989_344	344	1989	1	1	4369	3	1	4	0	0	1	12	1	5	1	61.4839	3	2	0	0	0	1
1989_345	345	1989	1	2	4369	3	1	4	0	0	1	12	1	4.55578	2	59.9671	3	2	1	0	0	1
1989_346	346	1989	1	1	4369	3	1	4	0	0	1	12	1	5	1	59.8713	3	2	0	0	1	1
1989_347	347	1989	1	1	4369	3	1	4	0	1	1	12	1	5	1	53.4018	2	1	0	0	1	1
1989_348	348	1989	1	2	4301	1	1	3	0	0	2	0.591327	2	0.0492813	2	54.0972	2	1	0	0	0	1
1989_349	349	1989	1	1	4301	1	1	3	0	0	2	0	2	0	2	34.9377	1	1	0	0	0	1
1989_350	350	1989	1	2	4301	1	1	3	0	0	2	0.131406	2	0.0109514	2	56.8925	3	2	0	0	0	1
1989_351	351	1989	1	1	4330	3	1	3	0	1	2	0.459921	2	0.0383299	2	46.7762	2	1	0	0	0	1
1989_352	352	1989	1	1	4331	3	1	3	0	0	2	0.262812	2	0.0219028	2	49.7057	2	1	0	0	0	1
1989_353	353	1989	1	1	4341	3	1	4	0	0	1	12	1	5	1	64.5448	3	2	0	0	0	1
1989_354	354	1989	1	1	4369	3	1	4	0	0	1	12	1	5	1	48.4627	2	1	0	0	0	1
1989_355	355	1989	1	2	4369	3	1	4	0	0	1	12	1	5	1	62.527	3	2	1	0	0	1
1989_356	356	1989	1	1	4369	3	1	4	0	0	1	3.77792	2	0.314853	2	59.4415	3	2	0	0	0	1
1989_357	357	1989	1	2	4369	3	1	4	0	0	1	12	1	5	1	54.8747	2	1	0	0	1	1
1989_358	358	1989	1	1	4331	3	1	4	0	0	1	12	1	5	1	52.7146	2	1	0	0	0	1
1989_359	359	1989	1	1	4369	3	1	1	1	0	1	10.5453	2	0.87885	2	45.6427	2	1	0	0	0	0
1989_360	360	1989	1	1	4369	3	1	4	0	0	1	12	1	5	1	59.5236	3	2	0	0	0	1
1989_361	361	1989	1	1	4369	3	1	2	1	0	1	12	1	2.28063	2	64.5777	3	2	0	1	1	0
1990_1	1	1990	1	1	4319	2	1	2	1	1	1	12	1	1.33881	2	57.7057	3	2	0	0	0	0
1990_2	2	1990	1	1	4369	3	1	4	0	0	1	12	1	5	1	48.2464	2	1	0	0	1	1
1990_3	3	1990	1	1	4369	3	1	4	0	0	1	12	1	5	1	50.8419	2	1	0	0	1	1
1990_4	4	1990	1	1	4319	2	1	4	0	0	1	12	1	5	1	62.7242	3	2	0	0	0	1
1990_5	5	1990	1	2	4369	3	1	1	1	1	1	12	1	5	1	63.8549	3	2	0	0	0	0
1990_6	6	1990	1	2	4369	3	1	4	0	0	1	12	1	5	1	51.7864	2	1	1	0	0	1
1990_7	7	1990	1	2	4369	3	1	4	0	0	1	12	1	5	1	63.3347	3	2	1	1	0	1
1990_8	8	1990	1	1	4340	3	1	3	0	1	2	0.229961	2	0.019165	2	63.102	3	2	0	0	0	1
1990_9	9	1990	1	1	4369	3	1	4	0	0	1	12	1	5	1	62.3819	3	2	0	0	0	1
1990_10	10	1990	1	1	4369	3	1	4	0	0	1	9.78975	2	0.81588	2	61.4155	3	2	0	0	0	1
1990_11	11	1990	1	1	4369	3	1	1	1	0	1	12	1	5	1	59.258	3	2	0	0	0	0
1990_12	12	1990	1	1	4369	3	1	4	0	0	1	12	1	5	1	44.2053	1	1	0	0	1	1
1990_13	13	1990	1	2	4341	3	1	1	1	0	2	0.295664	2	0.0246407	2	57.911	3	2	0	0	0	0
1990_14	14	1990	1	1	4369	3	1	1	1	1	1	12	1	3.40589	2	57.9001	3	2	0	0	0	0
1990_15	15	1990	1	1	4369	3	1	1	1	1	1	12	1	2.99247	2	58.3135	3	2	0	0	0	0
1990_16	16	1990	1	2	4369	3	1	4	0	0	1	12	1	5	1	64.3669	3	2	0	1	0	1
1990_17	17	1990	1	1	4369	3	1	4	0	0	1	12	1	5	1	53.5825	2	1	0	0	0	1
1990_18	18	1990	1	1	4369	3	9	1	1	0	2	0	2	0	2	55.0034	3	2	1	1	0	0
1990_19	19	1990	1	1	4369	3	1	4	0	0	1	12	1	5	1	61.0021	3	2	0	0	0	1
1990_20	20	1990	1	2	4341	3	1	3	0	0	2	0.295664	2	0.0246407	2	57.8125	3	2	1	1	0	1
1990_21	21	1990	1	1	4369	3	1	2	1	0	1	12	1	5	1	52.0958	2	1	0	0	0	0
1990_22	22	1990	1	1	4311	2	1	3	0	0	2	0.131406	2	0.0109514	2	36.9829	1	1	1	0	0	1
1990_23	23	1990	1	1	4341	3	1	3	0	0	2	0.164258	2	0.0136893	2	53.3361	2	1	0	0	0	1
1990_24	24	1990	1	1	4311	2	1	1	1	1	2	0.0328515	2	0.00273785	2	60.9446	3	2	1	0	0	0
1990_25	25	1990	1	1	4369	3	1	2	1	0	1	12	1	5	1	63.0445	3	2	0	0	0	0
1990_26	26	1990	1	2	4369	3	1	4	0	0	1	12	1	5	1	62.9322	3	2	1	0	0	1
1990_27	27	1990	1	1	4369	3	1	4	0	0	1	12	1	5	1	58.3682	3	2	0	0	0	1
1990_28	28	1990	1	1	4369	3	1	4	0	0	1	12	1	5	1	47.7098	2	1	1	0	1	1
1990_29	29	1990	1	2	4369	3	1	4	0	0	1	12	1	5	1	51.2471	2	1	1	0	0	1
1990_30	30	1990	1	2	4369	3	1	4	0	0	1	12	1	5	1	62.5736	3	2	0	0	1	1
1990_31	31	1990	1	1	4369	3	1	4	0	1	1	12	1	5	1	61.7331	3	2	1	0	0	1
1990_32	32	1990	1	1	4331	3	1	1	1	1	1	12	1	5	1	61.8344	3	2	0	0	0	0
1990_33	33	1990	1	2	4369	3	1	4	0	0	1	12	1	5	1	63.7043	3	2	1	0	0	1
1990_34	34	1990	1	1	4369	3	1	4	0	0	1	12	1	5	1	49.0678	2	1	1	0	0	1
1990_35	35	1990	1	1	4309	1	1	4	0	0	1	12	1	5	1	37.681	1	1	0	0	0	1
1990_36	36	1990	1	1	4369	3	1	2	1	0	1	12	1	3.24709	2	51.2361	2	1	0	0	0	0
1990_37	37	1990	1	1	4369	3	1	4	0	0	1	12	1	5	1	58.6913	3	2	0	0	0	1
1990_38	38	1990	1	2	4369	3	9	2	1	0	2	0.0328515	2	0.00273785	2	60.3066	3	2	0	0	0	0
1990_39	39	1990	1	2	4369	3	1	4	0	0	1	12	1	5	1	60.6023	3	2	0	0	0	1
1990_40	40	1990	1	1	4369	3	1	4	0	0	1	12	1	5	1	55.3621	3	2	1	0	1	1
1990_41	41	1990	1	2	4301	1	1	3	0	0	2	0.197109	2	0.0164271	2	64.0164	3	2	0	0	0	1
1990_42	42	1990	1	2	4369	3	1	4	0	0	1	12	1	5	1	61.8207	3	2	0	0	0	1
1990_43	43	1990	1	1	4369	3	1	4	0	0	1	12	1	5	1	58.9213	3	2	0	0	1	1
1990_44	44	1990	1	1	4331	3	1	3	0	1	2	0.492773	2	0.0410678	2	55.9151	3	2	0	1	0	1
1990_45	45	1990	1	2	4369	3	1	4	0	0	1	12	1	5	1	48.8049	2	1	0	0	1	1
1990_46	46	1990	1	1	4369	3	1	4	0	0	1	12	1	5	1	54.7926	2	1	0	0	0	1
1990_47	47	1990	1	1	4369	3	1	4	0	0	1	12	1	5	1	57.0842	3	2	1	0	0	1
1990_48	48	1990	1	2	4311	2	1	3	0	0	2	0.394218	2	0.0328542	2	47.091	2	1	1	0	0	1
1990_49	49	1990	1	1	4369	3	1	2	1	0	1	12	1	5	1	64.9336	3	2	1	0	0	0
1990_50	50	1990	1	2	4369	3	1	4	0	0	1	12	1	5	1	49.5633	2	1	1	0	0	1
1990_51	51	1990	1	1	4319	2	1	4	0	0	1	12	1	4.75565	2	49.1253	2	1	1	0	0	1
1990_52	52	1990	1	1	4361	3	1	1	1	0	2	0.229961	2	0.019165	2	57.0048	3	2	0	0	1	0
1990_53	53	1990	1	2	4369	3	1	4	0	0	1	12	1	5	1	51.0472	2	1	0	0	0	1
1990_54	54	1990	1	1	4331	3	1	1	1	1	2	0.0328515	2	0.00273785	2	54.872	2	1	0	0	0	0
1990_55	55	1990	1	1	4369	3	1	4	0	1	1	4.4021	2	0.366872	2	54.5079	2	1	0	0	0	1
1990_56	56	1990	1	1	4369	3	1	4	0	0	1	12	1	5	1	57.5907	3	2	0	0	0	1
1990_57	57	1990	1	1	4369	3	1	1	1	0	1	12	1	5	1	58.141	3	2	0	0	0	0
1990_58	58	1990	1	1	4301	1	1	3	0	0	2	0	2	0	2	36.6845	1	1	1	0	0	1
1990_59	59	1990	1	1	4369	3	1	4	0	0	1	12	1	5	1	49.4401	2	1	0	0	0	1
1990_60	60	1990	1	2	4369	3	1	2	1	0	1	12	1	5	1	57.6701	3	2	1	0	0	0
1990_61	61	1990	1	2	4339	3	9	1	1	0	2	0	2	0	2	59.3046	3	2	0	0	0	0
1990_62	62	1990	1	1	4369	3	1	4	0	0	1	12	1	5	1	51.8275	2	1	0	0	1	1
1990_63	63	1990	1	1	4341	3	1	1	1	0	2	0.492773	2	0.0410678	2	54.4367	2	1	0	0	0	0
1990_64	64	1990	1	2	4369	3	1	4	0	0	1	12	1	5	1	43.4278	1	1	0	0	0	1
1990_65	65	1990	1	2	4369	3	1	1	1	0	2	0.164258	2	0.0136893	2	35.7536	1	1	0	0	0	0
1990_66	66	1990	1	2	4369	3	1	4	0	0	1	12	1	5	1	40.1944	1	1	0	0	1	1
1990_67	67	1990	1	1	4369	3	1	4	0	0	1	12	1	5	1	50.935	2	1	0	0	0	1
1990_68	68	1990	1	1	4369	3	1	4	0	0	1	12	1	5	1	55.707	3	2	0	0	0	1
1990_69	69	1990	1	1	4311	2	1	3	0	0	2	0.0985545	2	0.00821355	2	63.7454	3	2	1	1	0	1
1990_70	70	1990	1	1	4369	3	1	4	0	0	1	12	1	5	1	60.7337	3	2	1	0	0	1
1990_71	71	1990	1	1	4369	3	1	4	0	0	1	12	1	4.8898	2	59.4825	3	2	0	0	0	1
1990_72	72	1990	1	1	4369	3	1	4	0	1	2	0.886991	2	0.073922	2	54.4339	2	1	1	1	0	1
1990_73	73	1990	1	2	4349	3	9	4	0	0	2	0	2	0	2	43.9151	1	1	1	0	0	1
1990_74	74	1990	1	2	4361	3	1	2	1	0	2	0.164258	2	0.0136893	2	62.6037	3	2	1	0	0	0
1990_75	75	1990	1	1	4311	2	1	3	0	0	2	0	2	0	2	40.9008	1	1	0	0	0	1
1990_76	76	1990	1	1	4369	3	1	4	0	0	1	12	1	5	1	64.1369	3	2	0	0	0	1
1990_77	77	1990	1	1	4340	3	1	4	0	0	1	12	1	2.77344	2	55.5428	3	2	0	0	0	1
1990_78	78	1990	1	2	4311	2	1	3	0	0	2	0.197109	2	0.0164271	2	56.8953	3	2	1	0	0	1
1990_79	79	1990	1	2	4369	3	1	1	1	0	1	12	1	5	1	62.1437	3	2	1	0	1	0
1990_80	80	1990	1	1	4330	3	1	3	0	0	2	0.065703	2	0.0054757	2	43.499	1	1	0	0	0	1
1990_81	81	1990	1	2	4311	2	1	3	0	0	2	0.0328515	2	0.00273785	2	40.052	1	1	1	0	0	1
1990_82	82	1990	1	1	4309	1	1	4	0	0	1	12	1	5	1	48.4025	2	1	0	0	0	1
1990_83	83	1990	1	2	4349	3	1	4	0	0	1	12	1	5	1	60.783	3	2	1	0	0	1
1990_84	84	1990	1	2	4369	3	1	4	0	0	1	12	1	5	1	58.8994	3	2	0	0	0	1
1990_85	85	1990	1	1	4369	3	1	4	0	0	1	12	1	5	1	54.6229	2	1	0	0	0	1
1990_86	86	1990	1	1	4340	3	1	3	0	0	2	0.854139	2	0.0711841	2	64.1533	3	2	0	0	0	1
1990_87	87	1990	1	2	4340	3	1	3	0	0	2	0	2	0	2	64.8159	3	2	0	0	0	1
1990_88	88	1990	1	2	4311	2	1	3	0	0	2	0.0328515	2	0.00273785	2	48.7502	2	1	1	0	0	1
1990_89	89	1990	1	2	4369	3	1	4	0	0	1	12	1	1.52498	2	55.8713	3	2	0	1	0	1
1990_90	90	1990	1	1	4369	3	1	4	0	0	1	12	1	5	1	54.2231	2	1	0	0	1	1
1990_91	91	1990	1	1	4369	3	1	4	0	0	1	12	1	5	1	46.9815	2	1	0	0	0	1
1990_92	92	1990	1	1	4369	3	1	4	0	0	1	12	1	5	1	53.5387	2	1	0	0	0	1
1990_93	93	1990	1	1	4369	3	1	4	0	0	1	12	1	3.88775	2	60.293	3	2	1	0	0	1
1990_94	94	1990	1	1	4319	2	1	4	0	0	1	12	1	2.88022	2	60.4709	3	2	0	0	0	1
1990_95	95	1990	1	2	4369	3	1	4	0	0	1	12	1	5	1	58.1766	3	2	0	0	0	1
1990_96	96	1990	1	1	4369	3	1	4	0	0	1	12	1	5	1	53.1608	2	1	0	0	0	1
1990_97	97	1990	1	2	4369	3	1	4	0	0	1	12	1	1.02396	2	54.4723	2	1	1	0	0	1
1990_99	99	1990	1	1	4369	3	1	4	0	0	1	7.12878	2	0.594114	2	48	2	1	0	0	0	1
1990_100	100	1990	1	2	4369	3	9	1	1	1	2	0	2	0	2	57.0157	3	2	0	1	0	0
1990_101	101	1990	1	1	4369	3	9	2	1	0	2	0	2	0	2	37.4155	1	1	1	0	0	0
1990_103	103	1990	1	1	4369	3	1	1	1	0	1	12	1	5	1	56.5941	3	2	0	0	0	0
1990_104	104	1990	1	1	4369	3	1	1	1	0	2	0.197109	2	0.0164271	2	50.0616	2	1	0	0	0	0
1990_105	105	1990	1	1	4369	3	1	4	0	0	1	12	1	5	1	50.6557	2	1	0	0	0	1
1990_106	106	1990	1	1	4341	3	1	4	0	0	1	12	1	5	1	40.9747	1	1	0	0	0	1
1990_107	107	1990	1	1	4311	2	1	3	0	0	2	0.0328515	2	0.00273785	2	45.3662	2	1	1	0	0	1
1990_108	108	1990	1	2	4301	1	1	3	0	0	2	0.295664	2	0.0246407	2	51.2033	2	1	1	0	0	1
1990_109	109	1990	1	1	4311	2	1	2	1	0	2	0.394218	2	0.0328542	2	47.6057	2	1	1	0	0	0
1990_110	110	1990	1	2	4311	2	1	3	0	0	2	0.0985545	2	0.00821355	2	63.5127	3	2	1	0	0	1
1990_111	111	1990	1	1	4369	3	1	4	0	0	1	12	1	5	1	56.4326	3	2	0	0	0	1
1990_112	112	1990	1	1	4369	3	1	4	0	0	1	12	1	4.96646	2	45.3333	2	1	0	0	0	1
1990_113	113	1990	1	2	4369	3	1	4	0	0	1	12	1	5	1	63.7372	3	2	0	0	0	1
1990_114	114	1990	1	1	4369	3	1	4	0	0	1	12	1	5	1	64.1478	3	2	1	0	0	1
1990_115	115	1990	1	1	4369	3	1	4	0	0	1	12	1	5	1	59.8576	3	2	0	1	0	1
1990_116	116	1990	1	2	4311	2	1	1	1	0	2	0.591327	2	0.0492813	2	56.5969	3	2	1	0	0	0
1990_117	117	1990	1	1	4369	3	1	4	0	0	1	12	1	5	1	56.0903	3	2	1	0	1	1
1990_119	119	1990	1	1	4369	3	1	4	0	0	1	2.85808	2	0.238193	2	64.6516	3	2	0	0	0	1
1990_120	120	1990	1	1	4369	3	1	1	1	0	2	0.164258	2	0.0136893	2	64.2765	3	2	0	0	0	0
1990_121	121	1990	1	1	4369	3	1	4	0	0	1	12	1	5	1	59.4305	3	2	0	0	0	1
1990_122	122	1990	1	1	4369	3	1	4	0	0	1	12	1	5	1	53.5305	2	1	1	0	0	1
1990_123	123	1990	1	1	4349	3	1	4	0	0	1	12	1	1.21287	2	50.4832	2	1	0	0	0	1
1990_124	124	1990	1	1	4321	4	1	3	0	0	2	0	2	0	2	50.7187	2	1	0	0	0	1
1990_125	125	1990	1	1	4369	3	1	1	1	0	2	0.197109	2	0.0164271	2	62.768	3	2	1	0	0	0
1990_127	127	1990	1	1	4349	3	9	1	1	0	2	0	2	0	2	56.7775	3	2	1	0	0	0
1990_128	128	1990	1	1	4369	3	1	4	0	0	1	12	1	5	1	55.5592	3	2	1	0	1	1
1990_129	129	1990	1	1	4331	3	1	2	1	0	1	12	1	5	1	63.1184	3	2	0	0	0	0
1990_130	130	1990	1	1	4369	3	1	1	1	0	1	12	1	5	1	49.0705	2	1	0	0	1	0
1990_131	131	1990	1	2	4311	2	1	3	0	0	2	0.197109	2	0.0164271	2	45.4346	2	1	1	0	0	1
1990_132	132	1990	1	2	4369	3	1	4	0	0	1	12	1	5	1	59.5209	3	2	0	0	0	1
1990_133	133	1990	1	1	4349	3	1	4	0	1	1	12	1	5	1	33.0979	1	1	0	0	0	1
1990_134	134	1990	1	2	4369	3	1	4	0	0	1	12	1	1.72211	2	58.6393	3	2	0	0	0	1
1990_135	135	1990	1	1	4369	3	1	4	0	0	1	12	1	5	1	59.0198	3	2	0	0	0	1
1990_136	136	1990	1	1	4341	3	1	1	1	0	2	0.0985545	2	0.00821355	2	59.7481	3	2	0	0	0	0
1990_137	137	1990	1	1	4369	3	1	4	0	0	1	12	1	1.94387	2	61.629	3	2	1	0	0	1
1990_138	138	1990	1	2	4369	3	1	2	1	0	1	12	1	5	1	58.1246	3	2	1	0	0	0
1990_139	139	1990	1	1	4369	3	1	4	0	0	1	12	1	4.00548	2	57.9548	3	2	0	0	0	1
1990_140	140	1990	1	2	4369	3	1	4	0	0	1	12	1	3.3922	2	55.2635	3	2	1	1	0	1
1990_141	141	1990	1	1	4369	3	1	4	0	0	1	12	1	5	1	47.9836	2	1	1	0	0	1
1990_142	142	1990	1	2	4369	3	1	4	0	0	1	12	1	5	1	63.9042	3	2	1	0	0	1
1990_144	144	1990	1	1	4369	3	1	1	1	0	1	12	1	5	1	62.9788	3	2	0	1	0	0
1990_145	145	1990	1	1	4369	3	1	4	0	0	1	12	1	5	1	50.9158	2	1	0	0	0	1
1990_146	146	1990	1	2	4369	3	1	4	0	0	1	12	1	5	1	43.05	1	1	0	0	1	1
1990_147	147	1990	1	1	4369	3	1	4	0	0	1	12	1	5	1	52.3285	2	1	1	0	1	1
1990_148	148	1990	1	2	4369	3	1	4	0	0	1	12	1	5	1	55.7755	3	2	0	0	0	1
1990_149	149	1990	1	1	4369	3	1	4	0	0	2	0.262812	2	0.0219028	2	58.935	3	2	1	0	0	1
1990_150	150	1990	1	1	4369	3	1	4	0	0	2	0.65703	2	0.054757	2	60.5777	3	2	0	1	0	1
1990_151	151	1990	1	2	4369	3	1	4	0	0	1	12	1	5	1	52.7502	2	1	0	0	0	1
1990_152	152	1990	1	1	4369	3	1	4	0	0	1	12	1	5	1	63.4086	3	2	0	0	0	1
1990_153	153	1990	1	1	4301	1	1	4	0	0	2	0	2	0	2	35.7043	1	1	0	0	0	1
1990_154	154	1990	1	1	4369	3	1	4	0	0	2	0.328515	2	0.0273785	2	62.5572	3	2	0	0	0	1
1990_155	155	1990	1	2	4369	3	1	4	0	0	2	0	2	0	2	47.0582	2	1	0	0	0	1
1990_156	156	1990	1	1	4301	1	1	4	0	0	2	0	2	0	2	45.9658	2	1	0	0	0	1
1990_157	157	1990	1	2	4369	3	1	2	1	0	2	0.197109	2	0.0164271	2	55.4962	3	2	0	0	0	0
1990_158	158	1990	1	1	4331	3	1	4	0	0	1	12	1	5	1	44.3587	1	1	0	0	0	1
1990_159	159	1990	1	1	4311	2	1	4	0	0	2	0.164258	2	0.0136893	2	52.4408	2	1	1	0	0	1
1990_160	160	1990	1	1	4369	3	1	4	0	0	1	12	1	5	1	48.627	2	1	0	0	0	1
1990_161	161	1990	1	2	4319	2	1	2	1	0	1	12	1	5	1	54.9131	2	1	1	0	0	0
1990_162	162	1990	1	1	4369	3	1	4	0	0	1	12	1	5	1	60.2793	3	2	1	0	0	1
1990_163	163	1990	1	2	4369	3	1	4	0	0	1	12	1	5	1	56.3778	3	2	0	1	0	1
1990_165	165	1990	1	1	4369	3	1	4	0	0	1	12	1	5	1	60.2026	3	2	0	1	0	1
1990_166	166	1990	1	2	4369	3	1	4	0	0	1	12	1	5	1	64.5284	3	2	1	0	0	1
1990_167	167	1990	1	2	4369	3	1	1	1	0	1	12	1	5	1	64.7365	3	2	1	0	0	0
1990_168	168	1990	1	2	4369	3	1	4	0	0	1	12	1	5	1	61.9576	3	2	0	0	0	1
1990_169	169	1990	1	2	4369	3	1	4	0	0	1	12	1	3.20055	2	57.4018	3	2	1	1	0	1
1990_170	170	1990	1	2	4369	3	1	4	0	0	1	12	1	5	1	52.2245	2	1	0	0	1	1
1990_171	171	1990	1	1	4369	3	1	4	0	0	1	12	1	5	1	51.5017	2	1	1	0	0	1
1990_172	172	1990	1	2	4301	1	1	3	0	0	2	0.525624	2	0.0438056	2	32.8542	1	1	0	0	0	1
1990_173	173	1990	1	2	4319	2	1	4	0	0	1	12	1	5	1	55.9425	3	2	1	0	0	1
1990_174	174	1990	1	2	4331	3	1	4	0	0	1	12	1	5	1	56.7474	3	2	0	0	1	1
1990_175	175	1990	1	1	4319	2	1	4	0	0	1	12	1	5	1	64.2026	3	2	0	0	0	1
1990_176	176	1990	1	1	4331	3	1	4	0	0	1	12	1	5	1	62.2779	3	2	0	0	0	1
1990_177	177	1990	1	1	4369	3	1	4	0	1	2	0.065703	2	0.0054757	2	51.8795	2	1	1	0	0	1
1990_178	178	1990	1	2	4369	3	1	4	0	0	1	12	1	5	1	56.2765	3	2	0	0	0	1
1990_179	179	1990	1	1	4369	3	1	1	1	0	1	12	1	5	1	54.8227	2	1	1	0	0	0
1990_180	180	1990	1	1	4369	3	1	4	0	0	1	12	1	5	1	54.705	2	1	1	0	0	1
1990_181	181	1990	1	2	4369	3	1	4	0	0	1	12	1	5	1	63.1239	3	2	0	0	0	1
1990_182	182	1990	1	2	4369	3	1	4	0	0	1	12	1	5	1	47.2498	2	1	0	0	0	1
1990_183	183	1990	1	1	4341	3	1	3	0	0	2	0.065703	2	0.0054757	2	64.063	3	2	1	0	0	1
1990_184	184	1990	1	1	4309	1	1	2	1	0	1	12	1	5	1	54.8857	2	1	1	0	0	0
1990_185	185	1990	1	1	4369	3	1	4	0	0	1	12	1	5	1	59.8385	3	2	1	0	0	1
1990_186	186	1990	1	2	4369	3	1	4	0	0	1	12	1	2.31896	2	50.2149	2	1	0	0	1	1
1990_187	187	1990	1	2	4369	3	1	2	1	0	1	12	1	5	1	53.6564	2	1	0	0	1	0
1990_188	188	1990	1	2	4349	3	1	4	0	0	1	12	1	5	1	59.1513	3	2	1	0	0	1
1990_189	189	1990	1	2	4369	3	1	4	0	0	1	12	1	5	1	56.8761	3	2	0	1	0	1
1990_190	190	1990	1	2	4369	3	1	4	0	0	1	12	1	4.74196	2	62.1547	3	2	1	0	0	1
1990_191	191	1990	1	2	4369	3	1	4	0	0	1	12	1	5	1	60.3751	3	2	0	0	0	1
1990_192	192	1990	1	1	4369	3	1	4	0	0	1	12	1	5	1	55.5455	3	2	0	0	1	1
1990_194	194	1990	1	1	4369	3	1	2	1	0	1	12	1	5	1	63.1294	3	2	1	0	0	0
1990_195	195	1990	1	1	4363	3	1	1	1	1	2	0.0328515	2	0.00273785	2	62.5325	3	2	0	0	0	0
1990_196	196	1990	1	2	4369	3	1	4	0	0	1	12	1	5	1	57.9713	3	2	0	0	0	1
1990_197	197	1990	1	2	4369	3	1	2	1	0	2	0.065703	2	0.0054757	2	64.9582	3	2	0	1	0	0
1990_198	198	1990	1	1	4369	3	1	4	0	0	1	1.64258	2	0.136893	2	56.7858	3	2	0	0	0	1
1990_199	199	1990	1	1	4369	3	9	1	1	0	2	0	2	0	2	56.9227	3	2	0	0	0	0
1990_200	200	1990	1	1	4369	3	9	1	1	1	2	0	2	0	2	59.8303	3	2	0	0	0	0
1990_201	201	1990	1	2	4369	3	1	4	0	0	1	12	1	5	1	51.0554	2	1	1	0	0	1
1990_202	202	1990	1	2	4369	3	1	4	0	0	1	12	1	5	1	43.0965	1	1	0	0	0	1
1990_203	203	1990	1	2	4369	3	1	4	0	0	1	12	1	2.9295	2	64.9144	3	2	1	0	0	1
1990_204	204	1990	1	1	4369	3	1	1	1	1	1	12	1	5	1	53.7851	2	1	0	0	0	0
1990_205	205	1990	1	1	4369	3	1	4	0	0	1	12	1	5	1	60.449	3	2	0	0	0	1
1990_206	206	1990	1	1	4311	2	1	4	0	0	1	12	1	5	1	51.4935	2	1	0	0	0	1
1990_207	207	1990	1	1	4369	3	9	4	0	0	2	0	2	0	2	60.8186	3	2	1	0	0	1
1990_208	208	1990	1	2	4369	3	1	4	0	0	2	0.0985545	2	0.00821355	2	54.2286	2	1	1	0	0	1
1990_209	209	1990	1	2	4309	1	1	4	0	0	1	12	1	5	1	56.2026	3	2	0	0	0	1
1990_210	210	1990	1	2	4369	3	1	4	0	0	1	12	1	5	1	58.0287	3	2	0	0	0	1
1990_211	211	1990	1	1	4369	3	1	2	1	0	1	12	1	5	1	64.2902	3	2	0	0	0	0
1990_212	212	1990	1	2	4369	3	1	2	1	0	1	12	1	5	1	52.1451	2	1	0	0	0	0
1990_213	213	1990	1	2	4369	3	1	4	0	0	1	12	1	5	1	51.4387	2	1	0	0	0	1
1990_214	214	1990	1	1	4369	3	1	4	0	0	1	12	1	5	1	53.2019	2	1	1	1	1	1
1990_215	215	1990	1	2	4369	3	1	4	0	0	1	5.22339	2	0.435318	2	61.0431	3	2	0	0	0	1
1990_216	216	1990	1	1	4369	3	1	4	0	0	1	12	1	5	1	63.5428	3	2	0	0	0	1
1990_217	217	1990	1	2	4369	3	1	4	0	0	1	12	1	5	1	62.2368	3	2	0	0	0	1
1990_218	218	1990	1	1	4369	3	1	4	0	0	1	12	1	5	1	48.0383	2	1	0	0	0	1
1990_219	219	1990	1	2	4369	3	1	4	0	0	1	12	1	5	1	62.768	3	2	0	0	0	1
1990_220	220	1990	1	2	4369	3	1	4	0	0	1	12	1	5	1	52.2656	2	1	0	0	1	1
1990_221	221	1990	1	1	4369	3	1	4	0	0	1	12	1	5	1	59.3867	3	2	1	0	0	1
1990_222	222	1990	1	1	4309	1	1	4	0	0	1	12	1	1.24846	2	47.5127	2	1	1	0	0	1
1990_223	223	1990	1	1	4349	3	1	1	1	1	1	1.21551	2	0.1013	2	57.8946	3	2	1	1	0	0
1990_224	224	1990	1	2	4311	2	1	3	0	0	2	0.525624	2	0.0438056	2	54.5845	2	1	1	0	0	1
1990_225	225	1990	1	1	4331	3	1	4	0	0	1	12	1	1.57974	2	59.4251	3	2	0	0	0	1
1990_226	226	1990	1	1	4311	2	1	3	0	0	2	0.065703	2	0.0054757	2	59.2115	3	2	1	0	0	1
1990_227	227	1990	1	2	4369	3	1	4	0	0	1	12	1	5	1	63.5975	3	2	0	0	0	1
1990_228	228	1990	1	1	4369	3	1	2	1	0	1	12	1	5	1	64.46	3	2	0	0	0	0
1990_229	229	1990	1	2	4369	3	1	4	0	0	1	12	1	5	1	52.4517	2	1	0	0	0	1
1990_230	230	1990	1	1	4369	3	1	4	0	0	1	12	1	5	1	50.5736	2	1	1	0	0	1
1990_231	231	1990	1	2	4369	3	1	4	0	0	1	12	1	1.12252	2	62.6502	3	2	0	0	1	1
1990_232	232	1990	1	1	4369	3	1	4	0	0	1	12	1	5	1	54.4203	2	1	0	0	1	1
1990_233	233	1990	1	1	4369	3	1	4	0	0	1	12	1	2.61739	2	56.7529	3	2	0	0	0	1
1990_234	234	1990	1	2	4369	3	1	1	1	0	1	12	1	5	1	62.694	3	2	0	0	0	0
1990_235	235	1990	1	1	4369	3	1	4	0	0	1	12	1	5	1	49.7166	2	1	0	0	1	1
1990_236	236	1990	1	1	4369	3	1	2	1	0	1	12	1	1.13073	2	57.4483	3	2	0	0	1	0
1990_237	237	1990	1	2	4349	3	1	4	0	0	1	12	1	5	1	48.46	2	1	0	0	1	1
1990_238	238	1990	1	1	4369	3	1	4	0	0	1	12	1	4.44901	2	52.8871	2	1	0	1	0	1
1990_239	239	1990	1	2	4369	3	1	2	1	0	1	12	1	3.54552	2	47.2799	2	1	0	0	0	0
1990_240	240	1990	1	1	4369	3	1	4	0	0	1	12	1	5	1	54.0479	2	1	1	0	1	1
1990_241	241	1990	1	1	4319	2	1	4	0	0	1	12	1	4.4627	2	57.6893	3	2	1	0	0	1
1990_242	242	1990	1	1	4331	3	1	4	0	0	1	12	1	3.89322	2	45.473	2	1	0	0	1	1
1990_243	243	1990	1	2	4341	3	1	4	0	0	1	12	1	2.15743	2	62.204	3	2	1	1	0	1
1990_244	244	1990	1	1	4369	3	1	4	0	0	1	12	1	5	1	45.4319	2	1	0	0	0	1
1990_245	245	1990	1	1	4330	3	1	4	0	0	1	12	1	5	1	43.833	1	1	0	0	0	1
1990_246	246	1990	1	1	4311	2	1	3	0	0	2	0.164258	2	0.0136893	2	41.0951	1	1	1	0	0	1
1990_247	247	1990	1	2	4369	3	1	1	1	0	1	12	1	1.90554	2	62.4559	3	2	1	0	0	0
1990_248	248	1990	1	2	4369	3	1	4	0	0	1	12	1	5	1	61.3251	3	2	1	1	0	1
1990_249	249	1990	1	1	4319	2	1	4	0	0	1	2.85808	2	0.238193	2	26.4312	1	1	0	0	0	1
1990_250	250	1990	1	2	4311	2	1	3	0	0	2	0.0328515	2	0.00273785	2	61.0924	3	2	1	0	0	1
1990_251	251	1990	1	1	4369	3	1	4	0	0	1	12	1	5	1	53.6153	2	1	0	0	0	1
1990_252	252	1990	1	1	4369	3	1	4	0	0	1	12	1	1.013	2	51.6003	2	1	1	0	0	1
1990_253	253	1990	1	2	4369	3	1	4	0	0	1	12	1	5	1	61.0951	3	2	0	0	0	1
1990_254	254	1990	1	1	4369	3	1	4	0	0	1	12	1	5	1	49.7112	2	1	1	0	0	1
1990_255	255	1990	1	2	4369	3	1	4	0	0	1	12	1	1.51403	2	59.7317	3	2	1	0	0	1
1990_256	256	1990	1	1	4369	3	1	1	1	0	1	12	1	1.76591	2	59.2142	3	2	1	0	0	0
1990_257	257	1990	1	1	4369	3	1	1	1	1	1	12	1	2.57358	2	51.6167	2	1	0	0	1	0
1990_258	258	1990	1	1	4369	3	1	4	0	0	1	12	1	5	1	49.3662	2	1	0	0	0	1
1990_259	259	1990	1	1	4369	3	1	1	1	0	1	12	1	5	1	63.2745	3	2	0	0	0	0
1990_260	260	1990	1	1	4369	3	1	4	0	0	1	12	1	3.0883	2	57.3552	3	2	0	0	0	1
1990_261	261	1990	1	2	4369	3	1	4	0	0	1	12	1	5	1	51.165	2	1	0	0	0	1
1990_262	262	1990	1	2	4369	3	1	4	0	0	1	12	1	5	1	59.5893	3	2	1	0	0	1
1990_263	263	1990	1	1	4369	3	1	2	1	0	1	12	1	5	1	54.3682	2	1	0	0	0	0
1990_264	264	1990	1	2	4369	3	1	4	0	0	1	12	1	5	1	60.0821	3	2	0	0	0	1
1990_265	265	1990	1	1	4369	3	1	4	0	0	1	12	1	5	1	62.6831	3	2	0	0	0	1
1990_266	266	1990	1	1	9999	4	4	3	0	0	2	0	2	0	2	46.1547	2	1	0	0	0	0
1990_267	267	1990	1	1	4311	2	1	3	0	0	2	0	2	0	2	56.6297	3	2	0	0	0	1
1990_268	268	1990	1	2	4311	2	1	3	0	0	2	0	2	0	2	47.5127	2	1	1	0	0	1
1990_269	269	1990	1	1	4369	3	1	4	0	0	1	12	1	4.86242	2	64.7201	3	2	0	0	0	1
1990_270	270	1990	1	1	4369	3	1	1	1	0	1	2.06965	2	0.172485	2	46.3491	2	1	0	0	0	0
1990_271	271	1990	1	1	4330	3	1	2	1	0	2	0.328515	2	0.0273785	2	58.8802	3	2	0	0	0	0
1990_272	272	1990	1	1	4369	3	1	4	0	0	1	9.55979	2	0.796715	2	63.5017	3	2	0	1	0	1
1990_273	273	1990	1	2	4301	1	1	3	0	0	2	0.459921	2	0.0383299	2	64.8843	3	2	0	0	0	1
1990_274	274	1990	1	1	4331	3	1	3	0	1	2	0.197109	2	0.0164271	2	64.7201	3	2	0	1	0	1
1990_275	275	1990	1	2	4341	3	1	4	0	0	2	0.131406	2	0.0109514	2	50.0726	2	1	0	0	0	1
1990_276	276	1990	1	1	4369	3	1	4	0	0	1	12	1	5	1	52.1396	2	1	0	0	0	1
1990_277	277	1990	1	1	4369	3	1	4	0	0	1	12	1	5	1	60.5257	3	2	0	0	1	1
1990_278	278	1990	1	2	4369	3	1	4	0	0	1	12	1	5	1	44.5804	1	1	1	0	1	1
1990_279	279	1990	1	2	4369	3	1	4	0	0	1	12	1	5	1	64.4244	3	2	0	0	0	1
1990_280	280	1990	1	1	4369	3	1	4	0	0	1	12	1	5	1	51.1294	2	1	0	0	0	1
1990_281	281	1990	1	1	4369	3	1	4	0	0	1	12	1	5	1	63.6441	3	2	0	0	0	1
1990_282	282	1990	1	2	4369	3	1	4	0	0	1	12	1	5	1	59.3183	3	2	0	0	0	1
1990_283	283	1990	1	2	4369	3	1	4	0	0	1	12	1	5	1	63.5209	3	2	1	0	0	1
1990_284	284	1990	1	1	4369	3	9	4	0	0	2	0	2	0	2	48.5339	2	1	1	1	0	1
1990_285	285	1990	1	2	4369	3	1	4	0	0	1	12	1	5	1	58.5681	3	2	0	0	0	1
1990_286	286	1990	1	1	4369	3	1	4	0	0	1	12	1	3.86037	2	44.4709	1	1	0	0	0	1
1990_287	287	1990	1	1	4311	2	1	3	0	0	2	0.558476	2	0.0465435	2	45.6619	2	1	1	0	0	1
1990_288	288	1990	1	2	4309	1	1	4	0	0	1	12	1	5	1	59.102	3	2	1	0	0	1
1990_289	289	1990	1	1	4319	2	1	4	0	0	1	12	1	5	1	30.1273	1	1	0	0	0	1
1990_290	290	1990	1	1	4340	3	1	4	0	0	1	12	1	4.68994	2	52.9281	2	1	0	0	0	1
1990_291	291	1990	1	1	4369	3	1	1	1	0	1	12	1	5	1	54.768	2	1	0	0	0	0
1990_292	292	1990	1	1	4369	3	1	1	1	0	1	12	1	5	1	55.0034	3	2	0	0	0	0
1990_293	293	1990	1	1	4369	3	1	4	0	0	1	12	1	5	1	62.3135	3	2	0	0	0	1
1990_294	294	1990	1	1	4369	3	1	4	0	0	1	12	1	5	1	45.8289	2	1	1	0	0	1
1990_295	295	1990	1	1	4301	1	1	2	1	0	2	0.131406	2	0.0109514	2	63.1485	3	2	1	1	0	0
1990_296	296	1990	1	1	4369	3	1	2	1	1	1	1.83968	2	0.15332	2	63.1786	3	2	0	0	0	0
1990_297	297	1990	1	1	4340	3	1	1	1	0	2	0	2	0	2	63.332	3	2	0	0	0	0
1990_298	298	1990	1	1	4369	3	1	4	0	0	1	12	1	5	1	60.4107	3	2	0	1	0	1
1990_299	299	1990	1	2	4369	3	1	4	0	0	1	12	1	5	1	60.063	3	2	0	0	1	1
1990_300	300	1990	1	1	4369	3	1	4	0	0	1	12	1	5	1	45.6482	2	1	0	0	0	1
1990_301	301	1990	1	1	4369	3	1	4	0	0	1	12	1	5	1	62.8392	3	2	0	0	1	1
1990_302	302	1990	1	1	4340	3	1	4	0	1	1	12	1	5	1	46.8747	2	1	0	0	0	1
1990_303	303	1990	1	1	4369	3	1	4	0	0	1	12	1	4.52293	2	61.3908	3	2	0	0	0	1
1990_304	304	1990	1	1	4369	3	1	2	1	0	1	12	1	5	1	40.8022	1	1	0	0	1	0
1990_305	305	1990	1	2	4369	3	1	1	1	0	1	12	1	5	1	50.1629	2	1	0	0	0	0
1990_306	306	1990	1	1	4369	3	1	4	0	0	1	12	1	5	1	55.9261	3	2	0	0	0	1
1990_307	307	1990	1	1	4369	3	1	1	1	0	1	12	1	1.87269	2	47.2142	2	1	0	0	0	0
1990_308	308	1990	1	1	4369	3	1	4	0	0	1	12	1	5	1	45.4812	2	1	0	0	0	1
1990_309	309	1990	1	2	4369	3	1	1	1	0	1	12	1	5	1	58.7899	3	2	0	0	0	0
1990_310	310	1990	1	1	4361	3	1	1	1	0	2	0.361367	2	0.0301164	2	64.3997	3	2	0	0	0	0
1990_311	311	1990	1	2	4341	3	1	3	0	0	2	0.131406	2	0.0109514	2	58.3929	3	2	0	0	0	1
1990_312	312	1990	1	1	4369	3	9	4	0	0	2	0	2	0	2	42.527	1	1	1	0	0	1
1990_313	313	1990	1	2	9999	4	4	1	1	0	2	0.262812	2	0.0219028	2	61.2348	3	2	0	0	0	0
1990_314	314	1990	1	1	4369	3	1	1	1	0	2	0.164258	2	0.0136893	2	58.8665	3	2	0	0	0	0
1990_315	315	1990	1	2	4369	3	1	4	0	0	2	0.131406	2	0.0109514	2	59.7016	3	2	0	0	0	1
1990_316	316	1990	1	1	9999	4	4	4	0	0	1	5.09198	2	0.424367	2	46.9596	2	1	0	0	0	0
1990_317	317	1990	1	2	4369	3	1	4	0	0	1	12	1	5	1	45.5469	2	1	0	0	0	1
1990_318	318	1990	1	1	4369	3	1	4	0	0	1	12	1	5	1	62.7379	3	2	0	0	0	1
1990_319	319	1990	1	1	4369	3	1	4	0	0	1	2.62812	2	0.219028	2	64.8871	3	2	0	0	0	1
1990_320	320	1990	1	2	4369	3	1	4	0	0	1	12	1	5	1	46.1027	2	1	0	0	0	1
1990_321	321	1990	1	1	4369	3	1	4	0	0	1	12	1	1.88364	2	59.9644	3	2	0	0	0	1
1990_322	322	1990	1	1	4369	3	1	4	0	0	1	12	1	5	1	56.6927	3	2	0	0	1	1
1990_325	325	1990	1	1	4369	3	9	4	0	0	1	12	1	5	1	63.7207	3	2	0	0	0	1
1990_326	326	1990	1	1	4311	2	1	3	0	0	2	0.0328515	2	0.00273785	2	32.0849	1	1	0	0	0	1
1990_327	327	1990	1	2	4369	3	1	1	1	0	1	12	1	5	1	56.219	3	2	0	0	0	0
1990_328	328	1990	1	1	4369	3	1	4	0	0	1	12	1	5	1	51.6112	2	1	1	0	0	1
1990_329	329	1990	1	2	4369	3	1	4	0	0	1	12	1	2.72416	2	55.2772	3	2	1	0	0	1
1990_330	330	1990	1	1	4369	3	1	4	0	0	1	12	1	5	1	37.0541	1	1	0	0	0	1
1990_331	331	1990	1	1	4369	3	1	4	0	0	1	12	1	5	1	52.5613	2	1	0	0	0	1
1990_332	332	1990	1	2	4309	1	1	4	0	0	1	12	1	5	1	35.8549	1	1	0	0	0	1
1990_333	333	1990	1	2	4341	3	1	2	1	0	2	0.262812	2	0.0219028	2	64.7611	3	2	0	1	0	0
1990_334	334	1990	1	1	4311	2	1	3	0	0	2	0.394218	2	0.0328542	2	64.0493	3	2	0	1	0	1
1990_335	335	1990	1	2	4369	3	1	4	0	0	1	9.09987	2	0.758385	2	55.4716	3	2	1	1	0	1
1990_336	336	1990	1	1	4311	2	1	3	0	0	2	0.065703	2	0.0054757	2	45.0103	2	1	1	0	0	1
1990_337	337	1990	1	1	4369	3	1	4	0	0	1	12	1	5	1	47.0828	2	1	0	0	0	1
1990_338	338	1990	1	2	4311	2	1	4	0	0	1	12	1	5	1	53.8809	2	1	0	0	0	1
1990_339	339	1990	1	1	4331	3	1	3	0	0	1	12	1	5	1	51.4552	2	1	0	0	0	1
1990_340	340	1990	1	1	4311	2	1	2	1	0	2	0.328515	2	0.0273785	2	62.653	3	2	0	0	0	0
1990_341	341	1990	1	2	4369	3	1	1	1	0	1	12	1	5	1	50.0233	2	1	0	0	0	0
1990_342	342	1990	1	2	4369	3	1	4	0	0	1	12	1	5	1	49.5359	2	1	0	0	0	1
1990_343	343	1990	1	1	4331	3	1	3	0	1	2	0.295664	2	0.0246407	2	60.8569	3	2	0	0	0	1
1990_344	344	1990	1	2	4369	3	1	4	0	0	1	12	1	5	1	40.052	1	1	0	0	0	1
1990_345	345	1990	1	2	4321	4	1	1	1	0	2	0	2	0	2	54.5024	2	1	1	0	0	0
1990_346	346	1990	1	2	4369	3	1	4	0	0	1	12	1	5	1	59.9124	3	2	1	0	0	1
1990_348	348	1990	1	2	4369	3	9	2	1	0	2	0.42707	2	0.0355921	2	63.603	3	2	0	0	0	0
1990_349	349	1990	1	1	4341	3	1	3	0	1	2	0	2	0	2	46.8501	2	1	0	0	0	1
1990_350	350	1990	1	2	4361	3	1	3	0	0	2	0.558476	2	0.0465435	2	62.8474	3	2	1	0	0	1
1990_351	351	1990	1	2	4340	3	1	1	1	0	2	0	2	0	2	61.3498	3	2	0	0	0	0
1990_352	352	1990	1	2	4369	3	1	4	0	0	1	1.77398	2	0.147844	2	61.2019	3	2	0	0	0	1
1990_353	353	1990	1	1	4369	3	1	2	1	0	1	12	1	5	1	63.8138	3	2	0	0	0	0
1990_354	354	1990	1	2	4301	1	1	3	0	0	2	0	2	0	2	56.0931	3	2	1	0	0	1
1990_355	355	1990	1	2	4311	2	1	3	0	0	2	0	2	0	2	38.9459	1	1	1	0	0	1
1990_356	356	1990	1	1	4340	3	1	3	0	0	2	0.361367	2	0.0301164	2	46.5681	2	1	1	0	0	1
1990_357	357	1990	1	2	4311	2	1	3	0	0	2	0.065703	2	0.0054757	2	56.8898	3	2	1	0	0	1
1990_359	359	1990	1	2	4369	3	1	4	0	0	1	12	1	5	1	62.6667	3	2	0	0	0	1
1990_360	360	1990	1	2	4369	3	1	4	0	0	1	12	1	5	1	48.1068	2	1	0	0	0	1
1990_361	361	1990	1	2	4369	3	1	4	0	0	1	12	1	2.29158	2	52.627	2	1	0	0	0	1
1990_362	362	1990	1	1	4369	3	1	4	0	0	1	12	1	5	1	57.4511	3	2	0	0	0	1
1990_363	363	1990	1	2	4369	3	9	4	0	0	2	0	2	0	2	63.0637	3	2	0	0	0	1
1990_364	364	1990	1	1	4369	3	9	2	1	0	2	0	2	0	2	55.3676	3	2	0	0	0	0
1990_366	366	1990	1	1	4369	3	9	2	1	0	2	0	2	0	2	56.7693	3	2	1	0	0	0
1990_367	367	1990	1	1	4369	3	1	4	0	0	2	0.65703	2	0.054757	2	56.345	3	2	0	0	0	1
1990_368	368	1990	1	2	4319	2	1	4	0	0	1	4.56636	2	0.380561	2	51.1896	2	1	1	0	0	1
1990_490	490	1990	1	1	4341	3	5	3	0	1	2	0.394218	2	0.0328542	2	64.9035	3	2	1	0	0	1
1990_491	491	1990	1	2	9999	4	4	1	1	0	2	0.361367	2	0.0301164	2	58.4613	3	2	0	1	0	0
1990_492	492	1990	1	1	4311	2	1	3	0	0	2	0.164258	2	0.0136893	2	57.8672	3	2	0	0	0	1
1990_493	493	1990	1	2	9999	4	4	4	0	0	2	0	2	0	2	63.499	3	2	0	0	0	0
1990_494	494	1990	1	1	4331	3	1	1	1	0	2	0.788436	2	0.0657084	2	53.3306	2	1	1	1	0	0
1990_495	495	1990	1	1	4330	3	1	1	1	0	2	0	2	0	2	55.1431	3	2	0	0	0	0
1990_496	496	1990	1	1	4311	2	1	3	0	0	2	0.0328515	2	0.00273785	2	51.4825	2	1	0	0	0	1
1990_497	497	1990	1	2	4341	3	1	1	1	0	2	0.755585	2	0.0629706	2	52.271	2	1	1	0	0	0
1990_498	498	1990	1	2	4311	2	1	3	0	0	2	0.65703	2	0.054757	2	60.2355	3	2	0	0	0	1
1990_499	499	1990	1	1	4311	2	1	2	1	0	2	0.0328515	2	0.00273785	2	61.4757	3	2	0	0	0	0
1990_500	500	1990	1	1	4331	3	5	3	0	1	2	0.131406	2	0.0109514	2	63.3429	3	2	0	0	0	1
1990_501	501	1990	1	2	4349	3	1	1	1	0	2	0.0985545	2	0.00821355	2	57.1828	3	2	0	1	0	0
1990_502	502	1990	1	1	4341	3	1	3	0	0	2	0.0985545	2	0.00821355	2	61.5715	3	2	0	0	0	1
1990_503	503	1990	1	1	4311	2	1	3	0	0	2	0	2	0	2	64.5695	3	2	1	0	0	1
1990_504	504	1990	1	1	4341	3	1	1	1	1	2	0.722733	2	0.0602327	2	62.7406	3	2	0	0	0	0
1990_505	505	1990	1	1	9999	4	4	1	1	0	2	0	2	0	2	58.8802	3	2	0	0	0	0

## Sheet: variable view
Name	Label
ID_1
ARCH_NR1
METAI	Years
PERIODAI	Periods
LYTIS	sex (1- men; 2 - women)
TYPE_STR	Stroke types (code)
TYPE_STR1	Stroke types (groups 1-3)
DIACAT	Diagnostic catecory (1,2,3,4,9)
PRESTR
PRESTR1	0 - first; 1 - not first
MI_ANAMN	0 - no/unknown; 1 - yes
SURVIV	28 day survival (1 - survived; 2 - not survived)
SEKMEN12	Follow-up, 12 months
GVST_12MEN	12 months life status (1 - survived; 2 - not survived)
SEKMET5	Follow-up, 5 years
GVST_5M	5 years life status (1 - survived; 2 - not survived)
AMZIUS	Age
AMZGR3	Age groups 3
AMZGR2	Age groups 2
HL_ANAMN	0 - no/unknown; 1 - yes
CD_ANAMN	0 - no/unknown; 1 - yes
REABIL	0 - no/unknown; 1 - yes
filter_$	DIACAT ~= 4 and PRESTR1 = 0 (FILTER)
